# Supplementary material for: Synthesis and crystal structure of 1H-1,2,4-triazole-3,5-di­amine monohydrate
Source: Acta Crystallogr E Crystallogr Commun. 2024 Oct 11;80(Pt 11):1161–4. doi: 10.1107/S2056989024009265 (PMC11660476; doi:10.1107/S2056989024009265)
Supplement: Supplementary file 1 [file e-80-01161-sup1.cif]

##############################################################################
#                                                                            #
# This CIF contains the data in a paper accepted for publication in          #
# Acta Crystallographica Section E. It conforms to the requirements of       #
# Notes for Authors for Acta Crystallographica Section E, and has been       #
# peer reviewed under the auspices of the IUCr Commission on Journals.       #
#                                                                            #
# Full details of the Crystallographic Information File format               #
# are given in the paper "The Crystallographic Information File (CIF):       #
# a New Standard Archive File for Crystallography" by S. R. Hall, F. H.      #
# Allen and I. D. Brown [Acta Cryst. (1991), A47, 655-685].                  #
#                                                                            #
# The current version of the core CIF dictionary is obtainable from          #
# ftp://ftp.iucr.org/pub/cif_core.dic.                                       #
#                                                                            #
# Software is freely available for graphical display of the structure(s)     #
# in this CIF. For information consult the CIF software page                 #
# http://www.iucr.org/resources/cif/software.                                #
#                                                                            #
# This file may be used for bona fide research purposes within the           #
# scientific community so long as proper attribution is given to the journal # 
# article from which it was obtained.                                        #
#                                                                            #
##############################################################################
data_I
_audit_creation_method
;
Olex2 1.5
(compiled 2024.02.16 svn.r378c4104 for OlexSys, GUI svn.r6928)
;
_journal_date_recd_electronic     2024-07-03
_journal_date_accepted     2024-09-21
_journal_name_full     'Acta Crystallographica, Section E'
_journal_year     2024
_journal_volume     80
_journal_issue      1
_journal_page_first     0
_journal_page_last     0
_journal_paper_category     GO
_journal_paper_doi     10.1107/S2056989024009265
_journal_coeditor_code     DX2060
_publ_contact_author_name     'Mieko Kumasaki'
_publ_contact_author_address
;
Faculty of Environment and Information Sciences, Yokohama National University,
79-7 Tokiwadai, Hodogaya-ku, Yokohama-shi, Kanagawa, 240-8501 JAPAN.
;
_publ_contact_author_email     'kumasaki@ynu.ac.jp'
_publ_contact_author_fax     ?
_publ_contact_author_phone     '+81-45-339-3982'
_publ_section_title
;
Synthesis and crystal structure of 1<i>H</i>-1,2,4-triazole-3,5-diamine
monohydrate
;
loop_
    _publ_author_name
    _publ_author_footnote
    _publ_author_address
    'Inoue, Kazuki' .
;
Graduate School of Environment and Information Sciences, Yokohama National
University, 79-7 Tokiwadai, Hodogaya-ku, Yokohama, Kanagawa, 240-8501 JAPAN
;
    'Nakami, Shun' .
;
Graduate School of Environment and Information Sciences, Yokohama National
University, 79-7 Tokiwadai, Hodogaya-ku, Yokohama, Kanagawa, 240-8501 JAPAN
;
    'Kumasaki, Mieko' .
;
Faculty of Environment and Information Sciences, Yokohama National University,
79-7 Tokiwadai, Hodogaya-ku, Yokohama-shi, Kanagawa, 240-8501 JAPAN.
;
    'Matsumoto, Shinya' .
;
Faculty of Environment and Information Sciences, Yokohama National University,
79-7 Tokiwadai, Hodogaya-ku, Yokohama-shi, Kanagawa, 240-8501 JAPAN.
;
_publ_section_synopsis
;
1<i>H</i>-1,2,4-Triazole-3,5-diamine monohydrate was synthesized and its crystal
structure was determined. Two 3,5-diamino-1,2,4-triazole molecules form mutual
hydrogen bonds.
;
_chemical_name_systematic
;
1<i>H</i>-1,2,4-Triazole-3,5-diamine monohydrate
;
_chemical_name_common     ?
_chemical_formula_moiety     'C2 H5 N5, H2 O'
_chemical_formula_sum     'C2 H7 N5 O'
_chemical_formula_iupac     'C2 H5 N5, H2 O'
_chemical_formula_weight     117.13
_chemical_melting_point     ?
_space_group_crystal_system     monoclinic
_space_group_name_H-M_alt     'P 1 21/c 1'
_space_group_name_Hall     '-P 2ybc'
loop_
    _space_group_symop_operation_xyz
    'x, y, z'
    '-x, y+1/2, -z+1/2'
    '-x, -y, -z'
    'x, -y-1/2, z-1/2'
_cell_length_a     3.80560(5)
_cell_length_b     9.49424(11)
_cell_length_c     14.01599(15)
_cell_angle_alpha     90
_cell_angle_beta     92.9639(11)
_cell_angle_gamma     90
_cell_volume     505.738(10)
_cell_formula_units_Z     4
_cell_measurement_reflns_used     2506
_cell_measurement_theta_min     6.3240
_cell_measurement_theta_max     72.5260
_cell_measurement_temperature     123.15
_exptl_crystal_description     block
_exptl_crystal_colour     'clear light colourless'
_exptl_crystal_size_max     0.2
_exptl_crystal_size_mid     0.1
_exptl_crystal_size_min     0.1
_exptl_crystal_density_diffrn     1.538
_exptl_crystal_density_meas     ?
_exptl_crystal_density_method     ?
_exptl_crystal_F_000     248
_exptl_absorpt_coefficient_mu     1.070
_exptl_absorpt_correction_type     multi-scan
_exptl_absorpt_process_details
;
(CrysAlisPro; Rigaku OD, 2019)
;
_exptl_absorpt_correction_T_min     0.88295
_exptl_absorpt_correction_T_max     1.00000
_diffrn_ambient_temperature     123.15
_diffrn_source     'micro-focus sealed X-ray tube'
_diffrn_radiation_type     'Cu K\a'
_diffrn_radiation_wavelength     1.54184
_diffrn_radiation_monochromator     mirror
_diffrn_measurement_device_type     'XtaLAB AFC12 (RINC): Kappa dual home/near'
_diffrn_measurement_device     'four-circle diffractometer'
_diffrn_measurement_method     '\w scans'
_diffrn_detector     'Hybrid Pixel Array Detector'
_diffrn_detector_area_resol_mean     5.8140
loop_
    _diffrn_refln_index_h
    _diffrn_refln_index_k
    _diffrn_refln_index_l
    0 0 -2
    0 0 -3
    0 0 -4
    0 0 -5
    0 0 -6
    0 0 -7
    0 0 -8
    0 0 -9
    0 0 -9
    0 0 -10
    0 0 -10
    0 0 -11
    0 0 -11
    0 0 -12
    0 0 -12
    0 0 -13
    0 0 -13
    0 0 -14
    0 0 -14
    0 0 -15
    0 0 -15
    0 0 -16
    0 0 -17
    0 1 0
    0 1 -1
    0 -1 -1
    0 1 -1
    0 1 -1
    0 -1 -2
    0 1 -2
    0 1 -2
    0 1 -2
    0 1 -3
    0 1 -3
    0 -1 -3
    0 -1 -3
    0 1 -4
    0 -1 -4
    0 1 -4
    0 -1 -4
    0 1 -5
    0 -1 -5
    0 -1 -5
    0 1 -6
    0 -1 -6
    0 -1 -6
    0 1 -6
    0 1 -7
    0 1 -7
    0 -1 -7
    0 -1 -7
    0 1 -8
    0 1 -8
    0 -1 -8
    0 1 -9
    0 -1 -9
    0 1 -9
    0 1 -9
    0 1 -9
    0 1 -10
    0 1 -10
    0 1 -10
    0 1 -11
    0 1 -11
    0 -1 -11
    0 -1 -11
    0 1 11
    0 1 -11
    0 -1 -12
    0 1 -12
    0 1 12
    0 1 -12
    0 1 -12
    0 -1 -12
    0 1 -13
    0 -1 -13
    0 1 -13
    0 -1 -13
    0 1 -13
    0 -1 -14
    0 1 -14
    0 1 -14
    0 1 -14
    0 -1 -14
    0 1 -15
    0 1 -15
    0 -1 -15
    0 -1 -15
    0 1 -15
    0 1 -16
    0 1 -16
    0 -1 -16
    0 -1 -17
    0 2 0
    0 2 0
    0 2 1
    0 2 -1
    0 2 1
    0 -2 -2
    0 2 -2
    0 2 -2
    0 2 -2
    0 -2 -3
    0 2 -3
    0 2 -3
    0 2 -3
    0 2 -4
    0 -2 -4
    0 2 -4
    0 2 -4
    0 -2 -5
    0 2 -5
    0 2 -5
    0 2 -5
    0 2 -6
    0 2 -6
    0 -2 -6
    0 2 -7
    0 2 -7
    0 -2 -7
    0 -2 -8
    0 2 -8
    0 2 9
    0 2 -9
    0 -2 -9
    0 2 -9
    0 2 -10
    0 2 10
    0 2 -10
    0 -2 -10
    0 2 -11
    0 -2 -11
    0 2 -11
    0 2 -11
    0 -2 -11
    0 2 11
    0 2 -12
    0 -2 -12
    0 2 12
    0 2 -12
    0 2 -12
    0 -2 -12
    0 2 -13
    0 -2 -13
    0 2 13
    0 -2 -13
    0 2 -13
    0 2 -13
    0 2 -14
    0 2 -14
    0 -2 -14
    0 -2 -14
    0 2 -14
    0 2 -15
    0 -2 -15
    0 2 -15
    0 2 -15
    0 2 -16
    0 3 0
    0 3 -1
    0 3 1
    0 3 -1
    0 3 1
    0 3 2
    0 3 -2
    0 3 -2
    0 3 2
    0 3 -3
    0 3 -3
    0 -3 -4
    0 3 -4
    0 3 -4
    0 3 -4
    0 3 -5
    0 -3 -5
    0 3 -5
    0 3 -5
    0 3 -6
    0 3 -6
    0 -3 -6
    0 3 -6
    0 3 -7
    0 3 8
    0 3 8
    0 3 -8
    0 -3 -8
    0 3 -8
    0 3 8
    0 -3 -9
    0 3 -9
    0 3 -9
    0 3 9
    0 3 -9
    0 3 9
    0 -3 -9
    0 -3 -10
    0 3 -10
    0 -3 -10
    0 3 -10
    0 3 10
    0 3 11
    0 3 -11
    0 -3 -11
    0 -3 -11
    0 3 -12
    0 -3 -12
    0 3 12
    0 3 12
    0 -3 -12
    0 3 -12
    0 -3 -13
    0 -3 -13
    0 3 13
    0 3 -13
    0 3 -13
    0 3 14
    0 3 -14
    0 -3 -14
    0 -3 -14
    0 3 -14
    0 3 -15
    0 -3 -15
    0 -3 -16
    0 3 -16
    0 4 0
    0 4 0
    0 4 1
    0 4 -1
    0 4 -1
    0 4 -2
    0 4 -2
    0 4 2
    0 4 3
    0 4 -3
    0 4 -3
    0 4 -4
    0 4 -4
    0 4 4
    0 4 -5
    0 4 5
    0 4 6
    0 4 -6
    0 4 7
    0 4 -7
    0 4 7
    0 4 7
    0 4 -7
    0 -4 -7
    0 4 7
    0 4 8
    0 4 8
    0 4 8
    0 -4 -8
    0 4 -8
    0 4 -8
    0 4 8
    0 4 9
    0 4 -9
    0 -4 -9
    0 4 9
    0 4 9
    0 4 9
    0 4 -9
    0 4 10
    0 4 10
    0 4 -10
    0 4 -10
    0 -4 -10
    0 4 10
    0 4 -11
    0 -4 -11
    0 4 11
    0 4 12
    0 4 -12
    0 4 -12
    0 -4 -12
    0 4 -13
    0 -4 -13
    0 4 -13
    0 4 13
    0 4 14
    0 -4 -14
    0 4 15
    0 -4 -15
    0 -4 -16
    0 4 -16
    0 5 0
    0 5 -1
    0 5 1
    0 5 2
    0 5 -2
    0 5 3
    0 5 -3
    0 5 -4
    0 5 4
    0 5 5
    0 5 5
    0 5 5
    0 5 5
    0 5 5
    0 5 -5
    0 5 6
    0 5 -6
    0 5 -6
    0 5 6
    0 5 6
    0 5 6
    0 5 -6
    0 5 6
    0 5 -7
    0 5 7
    0 5 7
    0 5 7
    0 5 -7
    0 5 -8
    0 5 8
    0 5 8
    0 5 8
    0 5 -8
    0 5 8
    0 5 9
    0 5 9
    0 5 -9
    0 5 9
    0 5 9
    0 -5 -9
    0 5 -9
    0 5 10
    0 5 10
    0 5 -10
    0 -5 -10
    0 5 -10
    0 5 10
    0 5 11
    0 5 -11
    0 5 11
    0 -5 -11
    0 5 12
    0 -5 -12
    0 5 -13
    0 -5 -13
    0 5 13
    0 5 -14
    0 -5 -14
    0 5 14
    0 5 -15
    0 -5 -15
    0 6 0
    0 6 0
    0 6 1
    0 6 1
    0 6 -1
    0 6 1
    0 6 1
    0 6 -1
    0 6 2
    0 6 -2
    0 6 2
    0 6 -2
    0 6 2
    0 6 3
    0 6 3
    0 6 3
    0 6 3
    0 6 3
    0 6 -3
    0 6 4
    0 6 4
    0 6 4
    0 6 4
    0 6 4
    0 6 -5
    0 6 5
    0 6 5
    0 6 5
    0 6 5
    0 6 6
    0 6 -6
    0 6 6
    0 6 6
    0 6 6
    0 6 7
    0 6 7
    0 6 7
    0 6 7
    0 6 7
    0 6 8
    0 6 8
    0 6 8
    0 6 -8
    0 6 -9
    0 6 9
    0 6 9
    0 6 9
    0 6 -10
    0 6 10
    0 6 10
    0 6 11
    0 6 -11
    0 6 11
    0 6 12
    0 6 -12
    0 6 12
    0 6 -13
    0 6 13
    0 6 -14
    0 7 0
    0 7 0
    0 7 -1
    0 7 1
    0 7 -1
    0 7 1
    0 7 1
    0 7 -2
    0 7 -2
    0 7 2
    0 7 -2
    0 7 3
    0 7 -3
    0 7 3
    0 7 4
    0 7 4
    0 7 4
    0 7 4
    0 7 -4
    0 7 5
    0 7 5
    0 7 5
    0 7 -5
    0 7 5
    0 7 5
    0 7 6
    0 7 -6
    0 7 6
    0 7 6
    0 7 6
    0 7 7
    0 7 7
    0 7 -7
    0 7 7
    0 7 7
    0 7 7
    0 7 8
    0 7 8
    0 7 8
    0 7 9
    0 7 9
    0 7 9
    0 7 10
    0 7 -10
    0 7 11
    0 7 11
    0 7 -11
    0 7 12
    0 7 -12
    0 7 -13
    0 8 0
    0 8 0
    0 8 0
    0 8 1
    0 8 1
    0 8 -1
    0 8 -1
    0 8 1
    0 8 2
    0 8 -2
    0 8 2
    0 8 -2
    0 8 3
    0 8 -3
    0 8 3
    0 8 4
    0 8 4
    0 8 -4
    0 8 4
    0 8 5
    0 8 5
    0 8 5
    0 8 6
    0 8 -6
    0 8 6
    0 8 7
    0 8 -7
    0 8 8
    0 8 8
    0 8 9
    0 8 9
    0 8 9
    0 8 10
    0 8 11
    0 8 12
    0 9 0
    0 9 0
    0 9 -1
    0 9 1
    0 9 1
    0 9 1
    0 9 -1
    0 9 2
    0 9 2
    0 9 2
    0 9 -2
    0 9 -2
    0 9 3
    0 9 -3
    0 9 3
    0 9 4
    0 9 4
    0 9 -5
    0 9 5
    0 9 5
    0 9 5
    0 9 6
    0 9 6
    0 9 6
    0 9 -6
    0 9 7
    0 9 7
    0 9 7
    0 9 8
    0 9 8
    0 9 9
    0 9 9
    0 9 10
    0 9 11
    0 10 0
    0 10 0
    0 10 1
    0 10 -1
    0 10 1
    0 10 -1
    0 10 2
    0 10 -2
    0 10 2
    0 10 -2
    0 10 2
    0 10 3
    0 10 3
    0 10 -3
    0 10 4
    0 10 -4
    0 10 -5
    0 10 5
    0 10 5
    0 10 5
    0 10 6
    0 10 6
    0 10 6
    0 10 7
    0 10 7
    0 10 7
    0 10 8
    0 10 8
    0 10 9
    0 11 0
    0 11 -1
    0 11 1
    0 11 1
    0 11 -2
    0 11 2
    0 11 2
    0 11 3
    0 11 3
    0 11 3
    0 11 -3
    0 11 4
    0 11 -4
    0 11 4
    0 11 5
    0 11 5
    0 11 6
    1 0 -17
    1 0 -16
    -1 0 15
    1 0 -15
    1 0 -14
    1 0 -14
    1 0 -13
    1 0 -13
    1 0 -12
    1 0 -12
    1 0 -11
    1 0 -11
    1 0 -10
    1 0 -10
    1 0 -9
    1 0 -9
    1 0 -8
    1 0 -7
    1 0 -6
    1 0 -6
    1 0 -5
    1 0 -5
    1 0 -4
    -1 0 4
    -1 0 3
    1 0 -3
    1 0 -3
    -1 0 2
    1 0 -2
    1 0 -2
    1 0 -1
    1 0 -1
    1 0 0
    1 0 1
    1 0 2
    1 0 3
    1 0 4
    1 0 5
    1 0 6
    1 0 7
    -1 0 -8
    1 0 8
    -1 0 -8
    1 0 9
    -1 0 -9
    -1 0 -9
    -1 0 -10
    -1 0 -10
    -1 0 -11
    -1 0 -11
    -1 0 -12
    -1 0 -12
    -1 0 -13
    -1 0 -13
    -1 0 -14
    -1 0 -14
    -1 0 -14
    -1 0 -15
    -1 0 -16
    1 1 -17
    1 -1 -17
    1 1 -16
    1 -1 -16
    1 1 -16
    1 1 -16
    1 -1 -15
    1 1 -15
    1 1 -15
    -1 1 15
    1 1 -15
    -1 1 14
    1 -1 -14
    1 1 -14
    1 1 -14
    1 1 -14
    1 -1 -14
    1 -1 -13
    1 1 -13
    1 1 -13
    1 1 -12
    1 1 -12
    1 -1 -12
    1 1 -12
    1 -1 -12
    1 -1 -12
    1 -1 -11
    1 1 -11
    1 1 -11
    1 -1 -11
    1 1 -11
    1 -1 -10
    1 1 -10
    1 1 -10
    1 -1 -10
    1 1 -10
    1 -1 -10
    1 -1 -10
    1 1 -9
    1 -1 -9
    1 -1 -9
    1 1 -9
    1 1 -9
    1 -1 -9
    1 1 -9
    1 -1 -9
    1 1 -8
    1 1 -8
    1 -1 -8
    1 1 -8
    1 -1 -8
    1 1 -7
    1 1 -7
    1 -1 -7
    1 -1 -6
    1 1 -6
    1 1 -6
    1 -1 -5
    -1 -1 5
    1 -1 -4
    1 -1 -3
    1 -1 -2
    1 -1 -2
    1 1 -1
    1 1 -1
    1 -1 -1
    1 -1 -1
    1 -1 -1
    1 -1 0
    1 1 0
    1 1 0
    1 -1 0
    -1 1 0
    1 -1 1
    1 1 1
    1 -1 1
    -1 1 -1
    -1 1 -2
    1 1 2
    1 -1 3
    1 1 3
    1 -1 4
    1 1 4
    1 -1 5
    1 1 5
    1 1 6
    1 -1 6
    1 1 7
    -1 1 -8
    1 1 8
    -1 -1 -8
    1 1 8
    -1 1 -8
    -1 1 -8
    -1 -1 -8
    1 1 9
    -1 -1 -9
    -1 -1 -9
    -1 1 -9
    -1 1 -9
    -1 -1 -10
    1 1 10
    -1 -1 -10
    -1 1 -10
    -1 1 -10
    -1 1 -10
    -1 -1 -11
    -1 1 -11
    -1 1 -11
    -1 -1 -11
    -1 -1 -12
    -1 1 -12
    -1 1 -12
    -1 1 -12
    -1 -1 -13
    -1 1 -13
    -1 1 -13
    -1 1 -13
    -1 1 -14
    -1 -1 -14
    -1 1 -14
    -1 1 -14
    -1 1 -15
    -1 -1 -15
    -1 -1 -16
    1 2 -16
    -1 2 16
    1 2 -16
    1 -2 -16
    1 2 -16
    1 -2 -16
    1 -2 -15
    1 -2 -15
    1 2 -15
    -1 2 15
    1 2 -15
    1 2 -15
    1 -2 -14
    1 2 -14
    1 -2 -14
    1 2 -14
    1 2 -14
    -1 2 14
    1 2 -13
    -1 2 13
    1 -2 -13
    1 2 -13
    1 2 -12
    1 2 -12
    1 2 -12
    1 -2 -12
    1 -2 -12
    1 2 -11
    1 -2 -11
    1 2 -11
    1 2 -11
    1 -2 -11
    1 2 -10
    1 -2 -10
    1 2 -10
    1 2 -10
    1 2 -10
    1 -2 -9
    1 -2 -9
    1 2 -9
    1 2 -9
    1 2 -9
    1 2 -9
    1 2 -8
    1 -2 -8
    1 2 -8
    1 2 -8
    1 2 -8
    1 -2 -8
    1 2 -7
    1 2 -7
    1 2 -6
    1 -2 -6
    -1 -2 6
    1 -2 -5
    1 2 -5
    1 2 -4
    1 -2 -4
    1 -2 -3
    1 -2 -2
    1 -2 -1
    1 2 0
    1 -2 0
    1 2 0
    1 2 1
    1 -2 1
    1 -2 2
    1 2 2
    1 2 2
    1 2 3
    1 2 4
    1 2 5
    1 2 6
    1 2 7
    1 2 8
    -1 2 -8
    -1 -2 -8
    1 2 8
    -1 2 -8
    -1 2 -9
    1 2 9
    1 2 9
    -1 -2 -9
    -1 2 -9
    -1 -2 -10
    1 2 10
    1 2 10
    -1 2 -10
    -1 2 -10
    -1 2 -10
    -1 -2 -11
    -1 2 -11
    -1 2 -11
    -1 2 -11
    1 2 11
    -1 2 -12
    -1 2 -12
    -1 -2 -12
    -1 -2 -13
    -1 2 -13
    -1 2 -13
    -1 -2 -14
    -1 2 -14
    -1 -2 -15
    -1 2 -15
    -1 -2 -16
    1 3 -16
    1 -3 -16
    1 -3 -16
    1 3 -16
    -1 3 16
    1 -3 -15
    1 3 -15
    1 3 -15
    -1 3 15
    1 3 -15
    1 -3 -15
    1 -3 -14
    1 3 -14
    -1 3 14
    1 -3 -14
    1 3 -14
    1 3 -14
    1 -3 -13
    1 3 -13
    1 3 -13
    -1 3 13
    1 -3 -13
    1 3 -13
    1 -3 -12
    1 3 -12
    -1 3 12
    1 3 -11
    1 3 -11
    1 -3 -11
    1 -3 -11
    1 3 -11
    1 -3 -10
    1 3 -10
    1 -3 -10
    1 3 -10
    1 3 -10
    1 3 -9
    1 3 -9
    1 -3 -9
    1 -3 -9
    1 3 -9
    1 3 -8
    1 3 -8
    1 3 -8
    1 -3 -8
    1 -3 -8
    1 3 -8
    1 3 -7
    1 3 -7
    1 3 -7
    1 -3 -7
    1 3 -7
    1 3 -6
    1 3 -6
    1 3 -5
    1 3 -4
    1 3 -3
    1 3 -3
    1 3 -2
    1 3 -2
    1 3 -1
    1 3 -1
    1 3 0
    1 -3 0
    1 3 0
    1 3 0
    1 3 1
    1 -3 1
    1 -3 2
    1 3 2
    1 3 2
    1 -3 3
    1 3 3
    1 3 3
    1 3 4
    1 3 5
    1 3 6
    1 3 7
    1 3 7
    -1 3 -7
    -1 -3 -7
    1 3 7
    1 3 8
    -1 -3 -8
    -1 3 -8
    -1 3 -8
    1 3 8
    -1 -3 -9
    -1 3 -9
    1 3 9
    1 3 9
    -1 3 -9
    -1 -3 -10
    1 3 10
    1 3 10
    -1 3 -10
    -1 -3 -11
    1 3 11
    -1 3 -11
    1 3 11
    -1 3 -11
    -1 -3 -12
    1 3 12
    -1 3 -12
    -1 3 -12
    -1 3 -13
    -1 -3 -13
    -1 3 -13
    -1 3 -14
    -1 3 -15
    1 4 -16
    1 -4 -15
    -1 4 15
    1 -4 -14
    -1 4 14
    1 4 -13
    1 -4 -13
    -1 4 13
    1 4 -13
    1 -4 -12
    -1 4 12
    1 4 -12
    1 4 -12
    1 -4 -11
    1 4 -11
    1 4 -11
    1 -4 -10
    1 4 -10
    1 4 -10
    1 -4 -9
    1 4 -9
    -1 4 9
    1 4 -9
    1 4 -8
    -1 4 8
    1 4 -8
    1 4 -8
    1 4 -7
    1 4 -7
    1 4 -7
    1 4 -7
    -1 4 7
    1 4 -6
    -1 4 6
    1 4 -6
    1 4 -6
    1 4 -6
    1 4 -5
    1 4 -5
    1 4 -4
    1 4 -3
    -1 4 2
    1 4 -2
    1 4 -1
    1 4 -1
    1 4 0
    1 4 0
    1 4 1
    1 4 1
    1 4 2
    1 4 2
    1 4 3
    1 4 3
    -1 4 -5
    1 4 5
    1 4 5
    -1 -4 -6
    -1 4 -6
    1 4 6
    1 4 6
    1 4 6
    -1 4 -6
    -1 -4 -7
    1 4 7
    -1 4 -7
    1 4 7
    1 4 7
    1 4 7
    -1 4 -7
    -1 -4 -8
    1 4 8
    1 4 8
    -1 4 -8
    1 4 8
    -1 4 -8
    -1 -4 -9
    1 4 9
    1 4 9
    -1 4 -9
    1 4 9
    -1 4 -9
    -1 -4 -10
    1 4 10
    1 4 10
    -1 4 -10
    1 4 10
    -1 4 -10
    -1 -4 -11
    -1 4 -11
    1 4 11
    -1 4 -11
    1 4 11
    -1 -4 -12
    -1 4 -12
    1 4 12
    -1 4 -12
    -1 -4 -13
    -1 -4 -14
    -1 -4 -15
    1 5 -15
    -1 5 15
    1 5 -14
    -1 5 14
    -1 5 13
    1 5 -13
    1 5 -12
    1 5 -11
    -1 5 11
    1 5 -10
    -1 5 10
    -1 5 10
    1 5 -10
    -1 5 9
    -1 5 9
    1 5 -9
    -1 5 9
    -1 5 8
    1 5 -8
    1 5 -8
    -1 5 8
    1 5 -7
    -1 5 7
    1 5 -7
    -1 5 7
    1 5 -6
    -1 5 6
    1 5 -6
    1 5 -6
    -1 5 6
    -1 5 5
    -1 5 5
    1 5 -5
    -1 5 5
    -1 5 5
    1 5 -4
    1 5 -4
    -1 5 3
    1 5 -3
    1 5 -2
    1 5 -1
    1 5 -1
    1 5 0
    1 5 0
    1 5 1
    1 5 1
    -1 5 -2
    1 5 2
    1 5 3
    1 5 3
    1 5 3
    1 5 3
    1 5 3
    1 5 4
    -1 5 -4
    1 5 4
    1 5 4
    1 5 4
    -1 5 -5
    1 5 5
    1 5 5
    1 5 5
    1 5 5
    -1 5 -5
    -1 -5 -5
    1 5 5
    -1 -5 -6
    1 5 6
    -1 5 -6
    -1 5 -6
    1 5 6
    1 5 6
    -1 5 -7
    -1 5 -7
    1 5 7
    -1 -5 -7
    1 5 7
    1 5 7
    -1 -5 -8
    1 5 8
    -1 5 -8
    -1 5 -8
    1 5 8
    -1 -5 -9
    1 5 9
    1 5 9
    1 5 9
    -1 5 -9
    -1 5 -9
    -1 5 -10
    1 5 10
    1 5 10
    -1 5 -10
    -1 -5 -10
    -1 5 -11
    1 5 11
    -1 5 -11
    -1 -5 -11
    -1 5 -12
    -1 5 -12
    1 5 12
    -1 -5 -12
    -1 5 -13
    -1 -5 -13
    -1 -5 -14
    -1 6 14
    1 6 -14
    1 6 -13
    -1 6 12
    1 6 -12
    1 6 -11
    -1 6 11
    -1 6 10
    -1 6 10
    1 6 -10
    -1 6 9
    1 6 -9
    -1 6 9
    1 6 -8
    -1 6 8
    -1 6 8
    -1 6 8
    1 6 -8
    -1 6 7
    -1 6 7
    -1 6 7
    1 6 -6
    -1 6 6
    -1 6 6
    -1 6 6
    1 6 -5
    -1 6 5
    1 6 -5
    -1 6 5
    -1 6 5
    1 6 -4
    1 6 -4
    -1 6 4
    -1 6 4
    1 6 -3
    1 6 -3
    1 6 -3
    -1 6 3
    1 6 -2
    1 6 -2
    -1 6 2
    -1 6 1
    1 6 -1
    -1 6 1
    1 6 -1
    1 6 -1
    -1 6 0
    1 6 0
    1 6 0
    1 6 0
    1 6 1
    -1 6 -1
    -1 6 -1
    1 6 1
    1 6 1
    1 6 2
    1 6 2
    -1 6 -2
    -1 6 -2
    1 6 2
    1 6 2
    1 6 3
    -1 6 -3
    1 6 3
    1 6 3
    1 6 3
    -1 6 -4
    1 6 4
    1 6 4
    1 6 4
    1 6 4
    1 6 5
    -1 6 -5
    1 6 5
    1 6 5
    1 6 5
    -1 6 -6
    1 6 6
    1 6 6
    1 6 6
    1 6 6
    1 6 7
    -1 6 -7
    1 6 7
    -1 -6 -7
    -1 6 -7
    -1 6 -8
    1 6 8
    1 6 8
    -1 -6 -8
    1 6 8
    -1 6 -8
    -1 6 -9
    1 6 9
    -1 6 -9
    -1 -6 -9
    -1 6 -10
    1 6 10
    -1 6 -10
    -1 -6 -10
    -1 6 -11
    -1 6 -11
    1 6 11
    -1 -6 -11
    1 6 12
    -1 6 -12
    -1 -6 -12
    -1 -6 -13
    -1 7 13
    -1 7 12
    1 7 -12
    -1 7 11
    1 7 -11
    -1 7 11
    -1 7 10
    -1 7 10
    -1 7 9
    -1 7 9
    -1 7 9
    -1 7 8
    -1 7 8
    -1 7 8
    -1 7 7
    -1 7 7
    -1 7 7
    -1 7 7
    -1 7 6
    -1 7 6
    -1 7 6
    -1 7 6
    -1 7 5
    -1 7 5
    -1 7 5
    -1 7 5
    -1 7 4
    -1 7 4
    -1 7 3
    1 7 -3
    -1 7 3
    -1 7 2
    1 7 -2
    1 7 -2
    -1 7 2
    1 7 -1
    1 7 -1
    1 7 -1
    -1 7 1
    1 7 0
    1 7 0
    -1 7 0
    -1 7 0
    1 7 0
    -1 7 -1
    -1 7 -1
    1 7 1
    1 7 1
    1 7 1
    1 7 2
    1 7 2
    -1 7 -2
    1 7 2
    1 7 3
    1 7 3
    -1 7 -3
    -1 7 -3
    1 7 3
    1 7 3
    1 7 4
    1 7 4
    -1 7 -4
    1 7 4
    1 7 4
    1 7 5
    -1 7 -5
    1 7 5
    1 7 5
    1 7 5
    -1 7 -6
    1 7 6
    1 7 6
    1 7 6
    1 7 6
    1 7 7
    -1 7 -7
    1 7 7
    -1 7 -8
    -1 7 -9
    1 7 9
    -1 7 -9
    -1 7 -10
    1 7 10
    1 7 11
    1 7 12
    -1 8 11
    -1 8 10
    -1 8 10
    -1 8 9
    -1 8 9
    -1 8 9
    -1 8 8
    -1 8 8
    -1 8 8
    -1 8 7
    -1 8 7
    -1 8 7
    -1 8 7
    -1 8 6
    -1 8 6
    -1 8 6
    -1 8 6
    -1 8 5
    -1 8 5
    -1 8 4
    -1 8 4
    -1 8 4
    -1 8 3
    -1 8 3
    -1 8 2
    1 8 -2
    -1 8 2
    1 8 -2
    -1 8 2
    1 8 -1
    -1 8 1
    1 8 -1
    -1 8 1
    -1 8 1
    1 8 0
    -1 8 0
    -1 8 0
    1 8 0
    -1 8 0
    1 8 1
    -1 8 -1
    -1 8 -1
    1 8 1
    -1 8 -1
    1 8 2
    -1 8 -2
    -1 8 -2
    1 8 2
    1 8 3
    1 8 3
    1 8 3
    1 8 3
    -1 8 -3
    1 8 4
    -1 8 -4
    1 8 4
    1 8 4
    1 8 5
    1 8 5
    1 8 5
    1 8 6
    1 8 6
    1 8 6
    1 8 7
    1 8 7
    1 8 8
    1 8 8
    -1 8 -9
    1 8 10
    -1 8 -10
    1 8 11
    -1 9 10
    -1 9 10
    -1 9 9
    -1 9 8
    -1 9 7
    -1 9 7
    -1 9 7
    -1 9 6
    -1 9 6
    -1 9 5
    -1 9 5
    -1 9 5
    -1 9 4
    -1 9 4
    -1 9 4
    -1 9 3
    -1 9 3
    -1 9 3
    -1 9 2
    -1 9 2
    1 9 -2
    -1 9 2
    -1 9 1
    -1 9 1
    1 9 -1
    -1 9 1
    -1 9 0
    -1 9 0
    1 9 0
    -1 9 0
    1 9 0
    -1 9 -1
    1 9 1
    -1 9 -1
    1 9 1
    1 9 2
    1 9 2
    1 9 3
    -1 9 -3
    1 9 3
    1 9 3
    -1 9 -4
    1 9 4
    1 9 4
    1 9 4
    1 9 5
    -1 9 -5
    1 9 5
    1 9 6
    1 9 6
    1 9 6
    -1 9 -6
    1 9 7
    1 9 7
    -1 9 -7
    1 9 8
    -1 9 -8
    1 9 9
    -1 9 -9
    1 9 10
    -1 10 8
    -1 10 8
    -1 10 7
    -1 10 7
    -1 10 6
    -1 10 6
    -1 10 5
    -1 10 5
    -1 10 4
    -1 10 4
    -1 10 3
    -1 10 3
    -1 10 3
    -1 10 2
    -1 10 2
    -1 10 2
    -1 10 1
    1 10 -1
    -1 10 1
    -1 10 1
    -1 10 0
    -1 10 0
    1 10 0
    -1 10 0
    1 10 1
    1 10 2
    -1 10 -2
    1 10 3
    1 10 3
    -1 10 -3
    1 10 4
    1 10 4
    -1 10 -4
    1 10 5
    1 10 5
    -1 10 -5
    1 10 6
    -1 10 -6
    -1 10 -7
    1 10 7
    1 10 8
    -1 11 5
    -1 11 5
    -1 11 4
    -1 11 4
    -1 11 4
    -1 11 3
    -1 11 3
    -1 11 3
    -1 11 2
    -1 11 2
    -1 11 2
    -1 11 1
    -1 11 0
    1 11 1
    1 11 2
    -1 11 -2
    -1 11 -3
    -1 11 -4
    2 0 -15
    -2 0 15
    2 0 -14
    2 0 -14
    2 0 -13
    2 0 -12
    2 0 -12
    2 0 -11
    2 0 -11
    2 0 -10
    2 0 -10
    2 0 -9
    2 0 -9
    2 0 -9
    2 0 -8
    2 0 -8
    2 0 -7
    2 0 -7
    2 0 -7
    2 0 -6
    2 0 -6
    -2 0 5
    2 0 -5
    2 0 -4
    2 0 -4
    -2 0 3
    2 0 -3
    2 0 -3
    2 0 -2
    2 0 -2
    -2 0 1
    2 0 -1
    -2 0 0
    2 0 0
    2 0 0
    -2 0 -1
    2 0 1
    -2 0 -2
    2 0 2
    -2 0 -3
    -2 0 -4
    -2 0 -5
    -2 0 -6
    -2 0 -7
    -2 0 -8
    -2 0 -9
    -2 0 -10
    -2 0 -11
    -2 0 -12
    -2 0 -13
    -2 0 -13
    -2 0 -14
    -2 0 -15
    2 -1 -16
    2 1 -16
    2 -1 -16
    2 1 -16
    2 -1 -15
    2 1 -15
    -2 1 15
    2 1 -15
    2 -1 -15
    2 1 -15
    2 -1 -14
    2 1 -14
    2 1 -14
    2 -1 -13
    2 1 -13
    2 -1 -12
    2 1 -12
    2 1 -12
    2 -1 -11
    2 -1 -11
    2 1 -11
    2 -1 -10
    2 1 -10
    2 -1 -10
    2 1 -10
    2 -1 -9
    2 1 -9
    2 -1 -9
    2 1 -9
    2 1 -8
    2 -1 -8
    2 1 -8
    2 -1 -7
    2 1 -7
    2 1 -6
    2 -1 -6
    2 1 -6
    2 -1 -6
    -2 -1 6
    2 1 -6
    -2 -1 5
    2 -1 -5
    2 1 -5
    2 1 -5
    2 1 -5
    -2 -1 4
    2 -1 -4
    2 1 -4
    -2 -1 3
    2 -1 -3
    2 -1 -3
    2 1 -3
    -2 -1 2
    2 -1 -2
    2 1 -2
    2 -1 -2
    2 1 -2
    2 -1 -1
    2 1 -1
    2 1 -1
    2 -1 -1
    2 1 -1
    2 -1 -1
    -2 1 1
    2 1 0
    2 1 0
    2 -1 0
    2 -1 0
    -2 1 0
    2 1 1
    -2 1 -1
    2 1 1
    2 1 1
    2 -1 1
    2 1 2
    2 -1 2
    2 1 2
    -2 1 -2
    2 1 3
    2 -1 3
    2 1 3
    -2 1 -3
    2 1 4
    2 -1 4
    2 1 4
    -2 -1 -4
    2 1 5
    2 -1 5
    2 1 5
    -2 -1 -5
    2 -1 6
    2 1 6
    -2 -1 -6
    2 -1 7
    2 1 7
    -2 -1 -7
    2 -1 8
    2 1 8
    -2 -1 -8
    2 1 9
    2 -1 9
    -2 1 -9
    -2 -1 -9
    2 -1 10
    2 1 10
    -2 1 -10
    -2 -1 -10
    -2 -1 -11
    -2 1 -11
    -2 1 -12
    -2 -1 -12
    -2 -1 -13
    -2 1 -13
    -2 -1 -14
    -2 1 -14
    -2 -1 -14
    -2 -1 -15
    2 -2 -15
    2 -2 -15
    2 2 -15
    -2 2 15
    2 2 -15
    2 2 -15
    2 -2 -14
    2 2 -14
    -2 2 14
    2 2 -14
    2 -2 -13
    2 2 -13
    2 -2 -12
    2 2 -12
    2 -2 -11
    2 2 -11
    2 2 -11
    2 -2 -10
    2 2 -10
    2 -2 -10
    2 2 -10
    2 2 -10
    2 2 -10
    2 -2 -9
    2 2 -9
    2 2 -9
    2 2 -9
    2 -2 -8
    2 2 -8
    2 2 -8
    2 2 -7
    2 -2 -7
    2 2 -7
    2 2 -7
    2 2 -7
    -2 -2 6
    2 2 -6
    2 -2 -6
    2 2 -6
    2 2 -6
    -2 -2 5
    2 2 -5
    2 2 -5
    2 2 -5
    2 2 -4
    2 2 -4
    2 2 -4
    2 2 -4
    2 2 -3
    2 2 -3
    2 2 -2
    2 2 -2
    2 2 -1
    2 2 -1
    2 -2 -1
    2 2 0
    2 2 0
    2 -2 0
    2 -2 0
    2 2 1
    2 2 1
    2 -2 1
    2 2 2
    2 2 2
    2 -2 2
    2 -2 3
    2 2 3
    -2 -2 -3
    2 2 3
    2 2 4
    2 -2 4
    2 2 4
    -2 2 -4
    2 2 4
    -2 -2 -4
    2 2 5
    2 -2 5
    2 2 5
    2 2 5
    -2 2 -5
    -2 -2 -5
    2 2 6
    2 -2 6
    2 2 6
    -2 2 -6
    2 2 6
    -2 -2 -6
    2 2 7
    2 -2 7
    2 2 7
    -2 2 -7
    2 2 7
    -2 -2 -7
    2 2 8
    2 -2 8
    -2 2 -8
    -2 -2 -8
    2 -2 9
    2 2 9
    -2 -2 -9
    -2 2 -10
    -2 -2 -10
    -2 2 -11
    -2 -2 -11
    -2 2 -12
    -2 -2 -12
    -2 2 -13
    -2 -2 -13
    -2 2 -14
    -2 -2 -14
    2 3 -15
    -2 3 15
    2 3 -15
    2 -3 -14
    2 3 -14
    2 -3 -14
    2 3 -14
    2 3 -14
    2 -3 -13
    2 3 -13
    2 -3 -12
    2 3 -12
    2 -3 -11
    2 3 -11
    2 -3 -10
    2 3 -10
    2 3 -10
    2 -3 -10
    2 3 -10
    2 3 -10
    2 3 -9
    2 -3 -9
    2 3 -9
    2 3 -9
    2 3 -9
    2 3 -8
    2 3 -8
    2 3 -8
    2 3 -8
    2 3 -7
    2 3 -7
    2 3 -7
    2 3 -7
    -2 -3 6
    2 3 -6
    2 3 -6
    2 3 -5
    2 3 -5
    2 3 -4
    -2 3 4
    2 3 -4
    2 3 -4
    2 3 -3
    -2 3 3
    2 3 -2
    2 3 -2
    2 3 -1
    2 3 -1
    2 -3 0
    2 3 0
    -2 3 0
    2 3 0
    2 3 0
    2 3 1
    2 3 1
    2 -3 1
    2 3 1
    2 3 2
    2 3 2
    2 3 2
    2 -3 2
    2 3 3
    -2 3 -3
    2 3 3
    2 3 3
    -2 -3 -4
    2 3 4
    -2 3 -4
    2 3 4
    2 3 4
    2 -3 4
    2 3 4
    2 3 5
    2 -3 5
    2 3 5
    -2 3 -5
    2 3 5
    -2 -3 -5
    2 3 6
    2 -3 6
    2 3 6
    -2 3 -6
    2 3 7
    2 -3 7
    -2 3 -7
    2 3 7
    2 3 7
    2 3 8
    2 -3 8
    2 3 8
    2 3 8
    2 3 9
    2 -3 9
    2 3 9
    -2 3 -10
    -2 -3 -10
    -2 3 -11
    -2 -3 -11
    -2 3 -12
    -2 -3 -12
    -2 3 -13
    -2 -3 -13
    -2 3 -14
    -2 4 14
    2 4 -14
    2 4 -13
    -2 4 13
    2 4 -13
    2 4 -12
    -2 4 12
    2 4 -11
    -2 4 11
    2 4 -10
    2 4 -10
    -2 4 10
    2 4 -9
    2 4 -9
    2 4 -9
    2 4 -8
    2 4 -8
    2 4 -8
    2 4 -8
    2 4 -7
    2 4 -7
    2 4 -7
    2 4 -7
    2 4 -7
    2 4 -6
    2 4 -6
    2 4 -6
    2 4 -5
    2 4 -5
    -2 4 5
    2 4 -5
    2 4 -4
    2 4 -4
    -2 4 4
    -2 4 3
    2 4 -3
    -2 4 2
    2 4 -2
    -2 4 1
    2 4 -1
    2 4 -1
    -2 4 0
    2 4 0
    2 4 0
    2 4 1
    -2 4 -1
    -2 4 -1
    2 4 1
    2 4 2
    -2 4 -2
    2 4 2
    2 4 2
    -2 4 -3
    2 4 3
    2 4 3
    -2 4 -3
    2 4 3
    -2 4 -4
    2 4 4
    -2 4 -4
    2 4 4
    2 4 5
    -2 4 -5
    -2 4 -5
    2 4 5
    2 4 5
    -2 -4 -5
    2 4 6
    -2 4 -6
    2 4 6
    -2 -4 -6
    -2 4 -7
    -2 4 -7
    2 4 7
    2 4 7
    2 4 8
    2 4 8
    2 4 8
    -2 -4 -8
    -2 4 -9
    2 4 9
    -2 -4 -9
    -2 -4 -10
    -2 4 -10
    -2 4 -11
    -2 -4 -11
    -2 -4 -12
    -2 4 -12
    -2 4 -13
    -2 5 14
    2 5 -14
    -2 5 13
    2 5 -13
    -2 5 12
    2 5 -12
    2 5 -11
    -2 5 11
    2 5 -10
    -2 5 10
    2 5 -9
    -2 5 9
    2 5 -8
    2 5 -8
    2 5 -8
    2 5 -8
    -2 5 8
    2 5 -8
    2 5 -7
    2 5 -7
    2 5 -7
    2 5 -7
    -2 5 7
    -2 5 7
    2 5 -7
    2 5 -6
    2 5 -6
    2 5 -6
    2 5 -6
    -2 5 6
    2 5 -6
    2 5 -5
    2 5 -5
    2 5 -5
    2 5 -4
    2 5 -4
    -2 5 4
    2 5 -3
    2 5 -3
    -2 5 3
    2 5 -2
    -2 5 2
    -2 5 1
    2 5 -1
    2 5 -1
    -2 5 0
    2 5 0
    -2 5 -1
    2 5 1
    2 5 2
    -2 5 -2
    -2 5 -2
    2 5 2
    2 5 2
    2 5 3
    -2 5 -3
    -2 5 -3
    2 5 3
    2 5 3
    -2 5 -4
    -2 5 -4
    2 5 4
    2 5 4
    2 5 4
    2 5 5
    -2 5 -5
    -2 5 -5
    2 5 5
    2 5 5
    -2 5 -6
    -2 5 -6
    2 5 6
    2 5 6
    2 5 7
    -2 5 -7
    2 5 7
    -2 -5 -8
    -2 5 -9
    2 5 9
    -2 -5 -9
    -2 5 -10
    2 5 10
    -2 5 -11
    -2 5 -12
    -2 5 -13
    -2 6 13
    2 6 -13
    -2 6 12
    2 6 -12
    -2 6 11
    2 6 -11
    -2 6 10
    2 6 -10
    -2 6 9
    -2 6 8
    -2 6 8
    2 6 -7
    -2 6 7
    2 6 -7
    2 6 -6
    2 6 -6
    -2 6 6
    2 6 -6
    -2 6 5
    2 6 -5
    2 6 -4
    2 6 -3
    -2 6 3
    2 6 -2
    2 6 -2
    -2 6 2
    -2 6 1
    2 6 -1
    2 6 0
    -2 6 0
    2 6 0
    2 6 1
    -2 6 -1
    -2 6 -1
    2 6 1
    2 6 2
    -2 6 -2
    -2 6 -2
    2 6 2
    2 6 2
    -2 6 -3
    2 6 3
    -2 6 -3
    -2 6 -4
    -2 6 -4
    2 6 4
    2 6 5
    -2 6 -5
    -2 6 -5
    2 6 5
    -2 6 -6
    -2 6 -6
    2 6 6
    2 6 7
    -2 6 -8
    2 6 8
    -2 6 -9
    -2 6 -10
    2 6 10
    -2 6 -11
    -2 6 -12
    -2 7 11
    -2 7 10
    -2 7 9
    -2 7 9
    -2 7 9
    -2 7 8
    -2 7 8
    -2 7 7
    2 7 -7
    -2 7 6
    2 7 -6
    -2 7 5
    -2 7 4
    2 7 -3
    2 7 -2
    -2 7 2
    2 7 -1
    -2 7 1
    -2 7 1
    2 7 0
    -2 7 0
    -2 7 0
    2 7 1
    -2 7 -1
    -2 7 -2
    2 7 2
    2 7 2
    -2 7 -3
    -2 7 -3
    2 7 3
    -2 7 -4
    -2 7 -4
    2 7 4
    -2 7 -5
    -2 7 -5
    2 7 5
    -2 7 -6
    2 7 6
    2 7 7
    -2 7 -8
    2 7 8
    -2 7 -9
    2 7 9
    -2 7 -10
    -2 8 9
    -2 8 9
    -2 8 8
    -2 8 8
    -2 8 7
    -2 8 7
    -2 8 6
    -2 8 6
    2 8 -6
    -2 8 5
    -2 8 5
    2 8 -5
    -2 8 4
    -2 8 3
    -2 8 3
    -2 8 2
    -2 8 2
    -2 8 2
    -2 8 1
    -2 8 1
    -2 8 0
    -2 8 0
    -2 8 -1
    -2 8 -1
    -2 8 -2
    -2 8 -3
    -2 8 -4
    2 8 4
    2 8 5
    2 8 6
    2 8 7
    -2 8 -8
    2 8 8
    -2 8 -9
    -2 9 8
    -2 9 8
    -2 9 7
    -2 9 7
    -2 9 6
    -2 9 6
    -2 9 5
    -2 9 5
    2 9 -5
    -2 9 4
    2 9 -4
    -2 9 3
    -2 9 3
    -2 9 3
    -2 9 2
    -2 9 2
    -2 9 2
    -2 9 1
    -2 9 1
    -2 9 1
    -2 9 0
    -2 9 0
    -2 9 0
    -2 9 -1
    -2 9 -1
    -2 9 -1
    -2 9 -2
    -2 9 -2
    -2 9 -3
    -2 9 -3
    -2 9 -4
    2 9 5
    -2 9 -5
    2 9 6
    -2 9 -7
    -2 9 -8
    -2 10 4
    -2 10 4
    2 10 -4
    -2 10 3
    -2 10 3
    -2 10 3
    2 10 -3
    -2 10 2
    -2 10 2
    -2 10 2
    2 10 -2
    -2 10 1
    -2 10 1
    -2 10 1
    -2 10 0
    -2 10 0
    -2 10 -1
    -2 10 -1
    -2 10 -2
    -2 10 -3
    -2 10 -4
    3 0 -13
    3 0 -12
    3 0 -12
    3 0 -11
    3 0 -11
    3 0 -10
    3 0 -10
    3 0 -9
    3 0 -9
    3 0 -8
    3 0 -7
    3 0 -6
    3 0 -5
    3 0 -4
    3 0 -3
    3 0 -3
    -3 0 2
    3 0 -2
    3 0 -2
    -3 0 1
    3 0 -1
    3 0 0
    -3 0 0
    -3 0 -1
    3 0 1
    3 0 2
    -3 0 -2
    -3 0 -3
    3 0 3
    3 0 4
    -3 0 -5
    3 0 5
    -3 0 -6
    3 0 6
    -3 0 -7
    -3 0 -8
    -3 0 -9
    -3 0 -10
    -3 0 -11
    -3 0 -12
    -3 0 -12
    3 -1 -13
    3 1 -13
    3 -1 -12
    3 1 -12
    3 1 -12
    3 -1 -11
    3 1 -11
    3 -1 -11
    3 1 -11
    3 -1 -10
    3 1 -10
    3 -1 -10
    3 1 -10
    3 -1 -9
    3 1 -9
    3 1 -9
    3 -1 -9
    3 -1 -8
    3 1 -8
    3 1 -7
    3 1 -7
    3 1 -6
    3 -1 -6
    3 1 -6
    3 1 -5
    3 -1 -5
    3 1 -5
    -3 -1 5
    3 1 -4
    3 -1 -4
    3 1 -4
    -3 -1 4
    -3 -1 3
    3 -1 -3
    3 1 -3
    3 1 -3
    3 1 -3
    3 1 -2
    3 -1 -2
    3 -1 -2
    -3 1 2
    3 1 -2
    3 1 -2
    -3 -1 1
    3 1 -1
    3 -1 -1
    -3 1 1
    3 1 -1
    3 1 -1
    -3 -1 0
    3 1 0
    3 -1 0
    3 1 0
    3 -1 0
    3 1 0
    -3 -1 -1
    3 1 1
    3 -1 1
    3 1 1
    3 -1 1
    3 1 1
    3 -1 1
    3 1 1
    -3 -1 -2
    3 1 2
    3 -1 2
    3 1 2
    3 -1 2
    3 1 2
    3 -1 2
    -3 -1 -3
    3 1 3
    3 -1 3
    3 1 3
    3 -1 3
    3 1 4
    3 -1 4
    3 1 4
    3 -1 4
    -3 1 -5
    3 1 5
    3 -1 5
    3 1 5
    3 -1 5
    -3 1 -6
    3 1 6
    3 1 6
    3 -1 6
    3 -1 6
    -3 1 -7
    -3 1 -8
    -3 1 -9
    -3 1 -10
    -3 -1 -10
    -3 1 -11
    -3 1 -11
    -3 -1 -11
    -3 1 -12
    -3 -1 -12
    3 2 -13
    -3 2 13
    3 -2 -12
    3 2 -12
    3 -2 -11
    3 2 -11
    3 -2 -10
    3 2 -10
    3 -2 -9
    3 -2 -9
    3 -2 -8
    3 -2 -7
    3 2 -7
    3 2 -6
    3 2 -6
    -3 -2 6
    3 2 -5
    3 2 -5
    -3 -2 5
    -3 -2 4
    3 2 -4
    3 2 -4
    3 2 -4
    -3 -2 3
    3 2 -3
    3 2 -3
    -3 2 3
    3 2 -3
    3 2 -3
    -3 -2 2
    3 -2 -2
    3 2 -2
    -3 2 2
    3 2 -2
    3 2 -2
    3 2 -2
    -3 -2 1
    3 2 -1
    3 -2 -1
    3 2 -1
    -3 2 1
    3 2 -1
    3 2 -1
    -3 -2 0
    3 2 0
    3 2 0
    3 -2 0
    -3 2 0
    3 2 0
    3 2 0
    -3 -2 -1
    3 -2 1
    3 2 1
    3 2 1
    -3 -2 -2
    3 2 2
    3 -2 2
    3 2 2
    3 -2 2
    3 2 2
    -3 -2 -3
    3 2 3
    3 -2 3
    3 2 3
    3 -2 3
    3 2 3
    -3 2 -4
    3 2 4
    3 -2 4
    3 2 4
    -3 2 -5
    3 2 5
    3 -2 5
    -3 2 -6
    -3 2 -7
    -3 2 -8
    -3 2 -9
    -3 2 -10
    -3 2 -10
    -3 2 -11
    -3 -2 -11
    -3 2 -12
    -3 -2 -12
    3 3 -13
    3 3 -13
    3 3 -12
    -3 3 12
    3 3 -11
    3 3 -11
    -3 3 11
    3 3 -10
    3 3 -10
    3 3 -9
    3 3 -9
    3 3 -8
    3 3 -8
    3 3 -7
    3 3 -7
    3 3 -6
    3 3 -6
    -3 -3 5
    3 3 -5
    3 3 -5
    3 3 -5
    -3 -3 4
    3 3 -4
    3 3 -4
    -3 3 4
    -3 -3 3
    3 3 -3
    -3 3 3
    3 3 -3
    3 3 -3
    -3 -3 2
    3 3 -2
    -3 3 2
    3 3 -2
    3 3 -2
    3 3 -1
    3 -3 -1
    3 3 -1
    -3 3 1
    3 3 -1
    3 3 -1
    -3 -3 0
    3 3 0
    3 -3 0
    3 3 0
    -3 3 0
    3 3 0
    -3 -3 -1
    3 3 1
    3 3 1
    3 -3 1
    -3 3 -1
    3 3 1
    -3 -3 -2
    3 3 2
    3 3 2
    3 -3 2
    -3 3 -2
    3 3 2
    -3 -3 -3
    3 3 3
    3 -3 3
    3 3 3
    3 -3 3
    3 3 3
    3 3 4
    3 -3 4
    -3 3 -4
    -3 3 -4
    3 3 4
    3 -3 4
    3 3 4
    -3 3 -5
    -3 3 -5
    -3 3 -6
    -3 3 -6
    -3 3 -7
    -3 3 -7
    -3 3 -8
    -3 3 -8
    -3 3 -9
    -3 3 -9
    -3 3 -10
    -3 3 -10
    3 3 11
    3 -3 11
    -3 3 -11
    -3 -3 -11
    -3 3 -12
    -3 -3 -12
    3 4 -12
    3 4 -11
    -3 4 11
    3 4 -10
    3 4 -10
    3 4 -9
    3 4 -9
    3 4 -8
    3 4 -8
    3 4 -7
    3 4 -7
    3 4 -6
    3 4 -6
    3 4 -6
    3 4 -5
    -3 4 5
    3 4 -5
    3 4 -4
    3 4 -4
    -3 4 4
    -3 -4 3
    3 4 -3
    3 4 -3
    -3 4 3
    3 4 -3
    -3 -4 2
    3 4 -2
    3 4 -2
    -3 4 2
    3 4 -2
    3 4 -2
    3 4 -1
    -3 4 1
    3 4 -1
    3 4 -1
    3 4 0
    -3 4 0
    3 4 0
    3 4 0
    3 4 1
    -3 4 -1
    3 4 1
    3 4 1
    3 4 2
    3 4 2
    3 4 2
    -3 4 -3
    -3 4 -3
    -3 4 -4
    -3 4 -4
    -3 4 -5
    3 -4 5
    -3 4 -5
    3 -4 6
    -3 4 -6
    -3 4 -6
    -3 4 -7
    -3 4 -7
    -3 4 -8
    -3 4 -8
    -3 4 -9
    -3 4 -9
    -3 4 -10
    -3 4 -11
    -3 -4 -11
    3 5 -11
    3 5 -11
    3 5 -10
    3 5 -9
    3 5 -9
    3 5 -8
    3 5 -8
    3 5 -7
    3 5 -7
    3 5 -7
    3 5 -6
    3 5 -6
    -3 5 6
    3 5 -6
    3 5 -5
    3 5 -5
    3 5 -5
    3 5 -4
    -3 5 4
    3 5 -4
    3 5 -4
    3 5 -3
    -3 5 3
    3 5 -3
    3 5 -2
    -3 5 2
    3 5 -2
    -3 5 1
    3 5 -1
    -3 5 0
    3 5 0
    -3 5 -1
    3 5 1
    3 5 2
    -3 5 -3
    -3 5 -3
    3 5 3
    -3 5 -4
    -3 5 -4
    -3 5 -5
    -3 5 -5
    -3 5 -6
    -3 5 -6
    -3 5 -7
    -3 5 -7
    -3 5 -8
    -3 5 -8
    -3 5 -9
    -3 5 -10
    -3 6 9
    3 6 -8
    3 6 -7
    3 6 -6
    -3 6 6
    3 6 -6
    3 6 -5
    -3 6 5
    3 6 -5
    3 6 -4
    3 6 -4
    3 6 -3
    -3 6 3
    3 6 -2
    -3 6 2
    3 6 -2
    3 6 -1
    -3 6 1
    3 6 -1
    3 6 0
    -3 6 0
    3 6 0
    3 6 1
    -3 6 -2
    3 6 2
    -3 6 -3
    3 6 3
    -3 6 -4
    -3 6 -4
    -3 6 -5
    -3 6 -5
    -3 6 -6
    -3 6 -6
    -3 6 -7
    -3 6 -7
    -3 6 -8
    -3 6 -9
    -3 7 8
    -3 7 7
    -3 7 6
    3 7 -6
    -3 7 5
    3 7 -5
    -3 7 4
    3 7 -4
    3 7 -3
    -3 7 3
    3 7 -2
    3 7 -2
    3 7 -1
    3 7 -1
    3 7 0
    3 7 0
    3 7 1
    -3 7 -1
    3 7 1
    3 7 2
    -3 7 -2
    3 7 2
    -3 7 -3
    3 7 3
    -3 7 -3
    -3 7 -4
    -3 7 -4
    -3 7 -5
    -3 7 -5
    -3 7 -6
    -3 7 -6
    -3 7 -7
    -3 8 6
    -3 8 5
    3 8 -5
    -3 8 4
    -3 8 4
    3 8 -4
    -3 8 3
    -3 8 3
    3 8 -3
    -3 8 2
    -3 8 2
    -3 8 1
    3 8 -1
    -3 8 0
    -3 8 0
    3 8 0
    -3 8 -1
    3 8 1
    3 8 2
    -3 8 -3
    -3 8 -3
    -3 8 -4
    -3 8 -4
    -3 9 1
    3 9 -1
    -3 9 0
    3 9 0
    4 0 -9
    4 0 -9
    4 0 -8
    4 0 -8
    4 0 -7
    4 0 -7
    4 0 -6
    4 0 -5
    4 0 -4
    4 0 -3
    4 0 -2
    4 0 -1
    4 0 0
    -4 0 -1
    -4 0 -2
    -4 0 -3
    -4 0 -4
    -4 0 -5
    -4 0 -6
    -4 0 -7
    4 1 -9
    4 -1 -9
    4 1 -8
    4 1 -8
    4 -1 -8
    4 1 -7
    4 1 -7
    4 -1 -7
    4 1 -6
    4 1 -5
    4 1 -4
    4 1 -3
    4 1 -2
    4 1 -1
    4 1 0
    -4 1 0
    4 -1 1
    4 1 1
    -4 1 -1
    4 1 2
    4 -1 2
    4 1 2
    -4 -1 -2
    4 1 3
    4 -1 3
    4 1 3
    4 1 4
    4 1 4
    4 -1 4
    -4 1 -4
    4 1 5
    4 -1 5
    -4 1 -5
    4 1 6
    4 -1 6
    -4 1 -6
    4 1 7
    4 -1 7
    4 1 8
    4 -1 8
    -4 1 -8
    -4 -1 -8
    4 2 -9
    4 2 -8
    4 2 -8
    4 2 -7
    4 -2 -7
    4 2 -6
    4 2 -6
    4 2 -5
    4 2 -4
    4 2 -3
    4 2 -2
    4 2 -1
    -4 2 1
    4 2 0
    -4 2 0
    4 2 1
    -4 2 -1
    4 2 2
    4 -2 2
    4 2 2
    -4 2 -2
    4 2 3
    4 -2 3
    4 2 3
    -4 2 -3
    4 2 4
    4 -2 4
    -4 2 -4
    4 2 5
    4 -2 5
    -4 2 -5
    4 2 6
    4 -2 6
    4 2 7
    4 -2 7
    -4 2 -7
    4 3 -8
    4 3 -8
    4 3 -7
    4 3 -7
    4 3 -6
    4 3 -6
    4 3 -5
    4 3 -5
    4 3 -4
    4 3 -3
    4 3 -2
    -4 3 2
    4 3 -1
    -4 3 1
    4 3 0
    -4 3 0
    4 3 1
    -4 3 -1
    4 3 2
    -4 3 -2
    4 3 3
    -4 3 -3
    -4 3 -4
    4 -3 5
    -4 3 -6
    -4 3 -7
    4 4 -7
    4 4 -7
    4 4 -6
    4 4 -6
    4 4 -5
    4 4 -5
    4 4 -4
    4 4 -3
    -4 4 2
    -4 4 1
    -4 4 0
    4 4 1
    -4 4 -1
    4 4 2
    -4 4 -2
    4 4 3
    -4 4 -3
    4 4 4
    4 4 5
    -4 4 -5
    4 4 6
    -4 4 -6
    4 5 -6
    4 5 -5
    4 5 -4
    4 5 -3
    4 5 -2
    4 5 -1
    -4 5 1
    4 5 0
    -4 5 0
    4 5 1
    -4 5 -1
    4 5 2
    -4 5 -2
    4 5 3
    -4 5 -3
    4 5 4
    -4 5 -4
    4 6 -2
    4 6 -1
    -4 6 1
    4 6 0
    4 6 1
_diffrn_reflns_number     2894
_diffrn_reflns_av_R_equivalents     0.0186
_diffrn_reflns_av_unetI/netI     0.0183
_diffrn_reflns_theta_min     5.631
_diffrn_reflns_theta_max     72.669
_diffrn_reflns_theta_full     67.684
_diffrn_measured_fraction_theta_max     0.979
_diffrn_measured_fraction_theta_full     0.999
_diffrn_reflns_limit_h_min     -4
_diffrn_reflns_limit_h_max     4
_diffrn_reflns_limit_k_min     -6
_diffrn_reflns_limit_k_max     11
_diffrn_reflns_limit_l_min     -17
_diffrn_reflns_limit_l_max     16
_diffrn_radiation_probe     x-ray
_refine_special_details     ?
_reflns_number_total     989
_reflns_number_gt     956
_reflns_threshold_expression     'I > 2\s(I)'
_refine_ls_structure_factor_coef     Fsqd
_refine_ls_matrix_type     full
_refine_ls_R_factor_all     0.0318
_refine_ls_R_factor_gt     0.0312
_refine_ls_wR_factor_gt     0.0799
_refine_ls_wR_factor_ref     0.0805
_refine_ls_goodness_of_fit_ref     1.110
_refine_ls_restrained_S_all     1.110
_refine_ls_number_reflns     989
_refine_ls_number_parameters     102
_refine_ls_number_restraints     0
_refine_ls_hydrogen_treatment     refall
_refine_ls_weighting_scheme     calc
_refine_ls_weighting_details
              'w=1/[\s^2^(Fo^2^)+(0.0403P)^2^+0.1848P] where P=(Fo^2^+2Fc^2^)/3'
_atom_sites_solution_hydrogens     difmap
_atom_sites_solution_primary     dual
_atom_sites_solution_secondary     ?
_refine_ls_shift/su_max     0.000
_refine_ls_shift/su_mean     0.000
_refine_diff_density_max     0.189
_refine_diff_density_min     -0.220
_refine_ls_extinction_method
;
<i>SHELXL2019/2</i> (Sheldrick, 2015b)
;
_refine_ls_extinction_coef     0.0108(15)
_refine_ls_extinction_expression
                                  'Fc^*^=kFc[1+0.001xFc^2^\l^3^/sin(2\q)]^-1/4^'
loop_
    _atom_type_symbol
    _atom_type_description
    _atom_type_scat_dispersion_real
    _atom_type_scat_dispersion_imag
    _atom_type_scat_source
    'C' 'C' 0.0181 0.0091
                         'International Tables Vol C Tables 4.2.6.8 and 6.1.1.4'
    'H' 'H' 0.0000 0.0000
                         'International Tables Vol C Tables 4.2.6.8 and 6.1.1.4'
    'N' 'N' 0.0311 0.0180
                         'International Tables Vol C Tables 4.2.6.8 and 6.1.1.4'
    'O' 'O' 0.0492 0.0322
                         'International Tables Vol C Tables 4.2.6.8 and 6.1.1.4'
_computing_data_collection
;
CrysAlisPro 1.171.40.66a (Rigaku OD, 2019)
;
_computing_cell_refinement
;
CrysAlisPro 1.171.40.66a (Rigaku OD, 2019)
;
_computing_data_reduction
;
CrysAlisPro 1.171.40.66a (Rigaku OD, 2019)
;
_computing_structure_solution
;
<i>SHELXT2018/2</i> (Sheldrick, 2015a)
;
_computing_structure_refinement
;
<i>SHELXL2019/3</i> (Sheldrick, 2015b)
;
_computing_molecular_graphics
;
Mercury (Macrae <i>et al.</i>,  2020)
;
_computing_publication_material
;
PublCIF (Westrip, 2010) and OLEX2 1.5 (Dolomanov <i>et al.</i>,
2009)
;
loop_
    _atom_site_type_symbol
    _atom_site_label
    _atom_site_fract_x
    _atom_site_fract_y
    _atom_site_fract_z
    _atom_site_U_iso_or_equiv
    _atom_site_adp_type
    _atom_site_calc_flag
    _atom_site_occupancy
    _atom_site_disorder_assembly
    _atom_site_disorder_group
    O O1 0.3849(2) 0.75354(9) 0.11841(6) 0.0209(3) Uani d 1 . .
    N N2 0.7285(2) 0.72150(10) 0.30194(7) 0.0148(3) Uani d 1 . .
    N N4 0.7684(2) 0.62922(10) 0.44551(7) 0.0157(3) Uani d 1 . .
    N N3 0.9151(3) 0.52932(10) 0.38648(7) 0.0164(3) Uani d 1 . .
    N N6 0.9638(3) 0.52599(11) 0.21830(7) 0.0172(3) Uani d 1 . .
    N N5 0.5282(3) 0.86004(11) 0.43097(8) 0.0186(3) Uani d 1 . .
    C C8 0.6633(3) 0.74110(12) 0.39403(8) 0.0145(3) Uani d 1 . .
    C C7 0.8788(3) 0.59072(12) 0.30217(8) 0.0141(3) Uani d 1 . .
    H H4 0.765(4) 0.6124(16) 0.5074(12) 0.021(4) Uiso d 1 . .
    H H5A 0.454(4) 0.8506(17) 0.4902(12) 0.023(4) Uiso d 1 . .
    H H6A 1.064(4) 0.5847(19) 0.1783(12) 0.032(4) Uiso d 1 . .
    H H6B 1.085(4) 0.448(2) 0.2284(12) 0.031(4) Uiso d 1 . .
    H H5B 0.402(4) 0.9142(19) 0.3880(12) 0.032(4) Uiso d 1 . .
    H H1A 0.280(5) 0.835(2) 0.1149(13) 0.041(5) Uiso d 1 . .
    H H1B 0.495(5) 0.753(2) 0.1769(16) 0.045(5) Uiso d 1 . .
loop_
    _atom_site_aniso_label
    _atom_site_aniso_U_11
    _atom_site_aniso_U_22
    _atom_site_aniso_U_33
    _atom_site_aniso_U_12
    _atom_site_aniso_U_13
    _atom_site_aniso_U_23
    O1 0.0267(5) 0.0192(5) 0.0162(5) 0.0054(4) -0.0036(4) -0.0011(3)
    N2 0.0157(5) 0.0133(5) 0.0150(5) 0.0000(4) -0.0010(4) 0.0002(4)
    N4 0.0199(5) 0.0147(5) 0.0123(5) 0.0009(4) -0.0014(4) 0.0003(4)
    N3 0.0181(5) 0.0142(5) 0.0165(5) 0.0011(4) -0.0018(4) -0.0009(4)
    N6 0.0211(5) 0.0136(5) 0.0169(5) 0.0012(4) 0.0003(4) -0.0005(4)
    N5 0.0239(5) 0.0164(5) 0.0156(5) 0.0037(4) 0.0011(4) 0.0001(4)
    C8 0.0130(5) 0.0144(6) 0.0157(5) -0.0021(4) -0.0022(4) 0.0002(4)
    C7 0.0128(5) 0.0128(5) 0.0165(6) -0.0018(4) -0.0018(4) -0.0001(4)
_geom_special_details
;
 All esds (except the esd in the dihedral angle between two l.s. planes)
 are estimated using the full covariance matrix.  The cell esds are taken
 into account individually in the estimation of esds in distances, angles
 and torsion angles; correlations between esds in cell parameters are only
 used when they are defined by crystal symmetry.  An approximate (isotropic)
 treatment of cell esds is used for estimating esds involving l.s. planes.
;
loop_
    _geom_bond_atom_site_label_1
    _geom_bond_atom_site_label_2
    _geom_bond_site_symmetry_2
    _geom_bond_distance
    _geom_bond_publ_flag
    O1 H1A . 0.87(2) ?
    O1 H1B . 0.90(2) ?
    N2 C8 . 1.3400(15) ?
    N2 C7 . 1.3670(15) ?
    N4 N3 . 1.3943(13) ?
    N4 C8 . 1.3337(15) ?
    N4 H4 . 0.883(16) ?
    N3 C7 . 1.3185(15) ?
    N6 C7 . 1.3797(15) ?
    N6 H6A . 0.891(19) ?
    N6 H6B . 0.884(19) ?
    N5 C8 . 1.3547(15) ?
    N5 H5A . 0.896(17) ?
    N5 H5B . 0.910(18) ?
loop_
    _geom_angle_atom_site_label_1
    _geom_angle_atom_site_label_2
    _geom_angle_atom_site_label_3
    _geom_angle_site_symmetry_1
    _geom_angle_site_symmetry_3
    _geom_angle
    _geom_angle_publ_flag
    H1A O1 H1B . . 104.3(17) ?
    C8 N2 C7 . . 102.83(9) ?
    N3 N4 H4 . . 119.2(10) ?
    C8 N4 N3 . . 109.80(9) ?
    C8 N4 H4 . . 131.0(10) ?
    C7 N3 N4 . . 101.79(9) ?
    C7 N6 H6A . . 112.7(11) ?
    C7 N6 H6B . . 112.5(11) ?
    H6A N6 H6B . . 112.9(15) ?
    C8 N5 H5A . . 114.5(10) ?
    C8 N5 H5B . . 114.6(10) ?
    H5A N5 H5B . . 119.2(14) ?
    N2 C8 N5 . . 125.22(10) ?
    N4 C8 N2 . . 110.20(10) ?
    N4 C8 N5 . . 124.49(11) ?
    N2 C7 N6 . . 121.27(10) ?
    N3 C7 N2 . . 115.36(10) ?
    N3 C7 N6 . . 123.25(11) ?
loop_
    _geom_torsion_atom_site_label_1
    _geom_torsion_atom_site_label_2
    _geom_torsion_atom_site_label_3
    _geom_torsion_atom_site_label_4
    _geom_torsion_site_symmetry_1
    _geom_torsion_site_symmetry_2
    _geom_torsion_site_symmetry_3
    _geom_torsion_site_symmetry_4
    _geom_torsion
    _geom_torsion_publ_flag
    N4 N3 C7 N2 . . . . 1.14(12) ?
    N4 N3 C7 N6 . . . . -174.87(10) ?
    N3 N4 C8 N2 . . . . 0.66(13) ?
    N3 N4 C8 N5 . . . . -176.03(10) ?
    C8 N2 C7 N3 . . . . -0.79(12) ?
    C8 N2 C7 N6 . . . . 175.30(10) ?
    C8 N4 N3 C7 . . . . -1.05(12) ?
    C7 N2 C8 N4 . . . . 0.04(12) ?
    C7 N2 C8 N5 . . . . 176.69(11) ?
loop_
    _geom_hbond_atom_site_label_D
    _geom_hbond_atom_site_label_H
    _geom_hbond_atom_site_label_A
    _geom_hbond_site_symmetry_A
    _geom_hbond_distance_DH
    _geom_hbond_distance_HA
    _geom_hbond_distance_DA
    _geom_hbond_angle_DHA
    N5 H5A O1 4_576 0.895(17) 2.080(17) 2.9173(14) 155.4(14)
    O1 H1A N3 2_655 0.871(19) 1.988(19) 2.8558(13) 174.1(16)
    O1 H1B N2 . 0.90(2) 1.95(2) 2.8410(13) 171.5(18)
    N4 H4 N3 3_766 0.883(17) 2.306(16) 2.9947(14) 134.9(13)
_shelx_space_group_comment
;
The symmetry employed for this shelxl refinement is uniquely defined
by the following loop, which should always be used as a source of
symmetry information in preference to the above space-group names.
They are only intended as comments.
;
_shelx_estimated_absorpt_T_min     0.814
_shelx_estimated_absorpt_T_max     0.901
_iucr_refine_instructions_details
;
TITL 20240717datah2o-6_a.res in P2(1)/c
    20240717datah2o-6.res
    created by SHELXL-2019/3 at 18:42:28 on 07-Aug-2024
REM Old TITL 20240717DATAH2O-6 in P2(1)/c
REM SHELXT solution in P2(1)/c: R1 0.124, Rweak 0.132, Alpha 0.011
REM <I/s> 1.322 for 69 systematic absences, Orientation as input
REM Formula found by SHELXT: C7 N
CELL 1.54184 3.805599 9.49424 14.015994 90 92.9639 90
ZERR 4 0.000046 0.000105 0.000154 0 0.0011 0
LATT 1
SYMM -X,0.5+Y,0.5-Z
SFAC C H N O
UNIT 8 28 20 4
L.S. 10
PLAN  14
SIZE 0.1 0.2 0.1
TEMP -150
CONF
BOND
list 4
MORE -1
BOND $H
fmap 2
acta
REM <olex2.extras>
REM <HklSrc "%.\\20240717DATAH2O-6.hkl">
REM </olex2.extras>
WGHT    0.040300    0.184800
EXTI    0.010777
FVAR       0.97788
O1    4    0.384919    0.753538    0.118406    11.00000    0.02674    0.01920 =
         0.01617   -0.00106   -0.00365    0.00538
N2    3    0.728526    0.721500    0.301935    11.00000    0.01575    0.01332 =
         0.01502    0.00015   -0.00102    0.00000
N4    3    0.768354    0.629220    0.445513    11.00000    0.01993    0.01471 =
         0.01232    0.00033   -0.00138    0.00092
N3    3    0.915141    0.529317    0.386477    11.00000    0.01812    0.01423 =
         0.01650   -0.00086   -0.00179    0.00111
N6    3    0.963796    0.525987    0.218300    11.00000    0.02111    0.01365 =
         0.01691   -0.00051    0.00032    0.00118
N5    3    0.528187    0.860036    0.430968    11.00000    0.02386    0.01643 =
         0.01565    0.00007    0.00110    0.00372
C8    1    0.663328    0.741096    0.394034    11.00000    0.01303    0.01439 =
         0.01569    0.00017   -0.00222   -0.00212
C7    1    0.878798    0.590720    0.302169    11.00000    0.01281    0.01285 =
         0.01652   -0.00013   -0.00178   -0.00178
H4    2    0.764704    0.612442    0.507424    11.00000    0.02129
H5A   2    0.453845    0.850602    0.490240    11.00000    0.02329
H6A   2    1.064464    0.584659    0.178278    11.00000    0.03158
H6B   2    1.085186    0.447587    0.228432    11.00000    0.03125
H5B   2    0.401639    0.914188    0.388033    11.00000    0.03170
H1A   2    0.279736    0.835354    0.114855    11.00000    0.04126
H1B   2    0.495067    0.752934    0.176854    11.00000    0.04509
HKLF 4
REM  20240717datah2o-6_a.res in P2(1)/c
REM wR2 = 0.0805, GooF = S = 1.110, Restrained GooF = 1.110 for all data
REM R1 = 0.0312 for 956 Fo > 4sig(Fo) and 0.0318 for all 989 data
REM 102 parameters refined using 0 restraints
END
WGHT      0.0402      0.1850
REM Highest difference peak  0.189,  deepest hole -0.220,  1-sigma level  0.044
Q1    1   0.8639  0.4516  0.3868  11.00000  0.05    0.19
Q2    1   0.8093  0.6622  0.2974  11.00000  0.05    0.18
Q3    1   0.7142  0.6909  0.4206  11.00000  0.05    0.18
Q4    1   0.6456  0.7189  0.3423  11.00000  0.05    0.18
Q5    1   0.9159  0.5635  0.2588  11.00000  0.05    0.18
Q6    1   0.8473  0.5407  0.3404  11.00000  0.05    0.18
Q7    1   0.7294  0.7453  0.3422  11.00000  0.05    0.17
Q8    1   0.7470  0.7754  0.2557  11.00000  0.05    0.17
Q9    1   0.6367  0.8028  0.4119  11.00000  0.05    0.16
Q10   1   0.5248  0.7752  0.4091  11.00000  0.05    0.14
Q11   1   0.5060  0.7378  0.0573  11.00000  0.05    0.14
Q12   1   0.6257  0.7699  0.0872  11.00000  0.05    0.13
Q13   1   0.9524  0.7311  0.2808  11.00000  0.05    0.13
Q14   1   0.8280  0.5706  0.4191  11.00000  0.05    0.12
  REM The information below was added by Olex2.
  REM
  REM R1 = 0.0312 for 956 Fo > 4sig(Fo) and 0.0318 for all 3002 data
  REM 102 parameters refined using n/a restraints
  REM Highest difference peak 0.19, deepest hole -0.22
  REM Mean Shift 0, Max Shift 0.000.
  REM +++ Tabular Listing of Refinement Information +++
  REM R1_all = 0.0318
  REM R1_gt = 0.0312
  REM wR_ref = 0.0805
  REM GOOF = 1.110
  REM Shift_max = 0.000
  REM Shift_mean = 0
  REM Reflections_all = 3002
  REM Reflections_gt = 956
  REM Parameters = 102
  REM Hole = -0.22
  REM Peak = 0.19
  REM Flack = n/a
;
