# Supplementary material for: Synthesis and crystal structure of 1H-1,2,4-triazole-3,5-di­amine monohydrate
Source: Acta Crystallogr E Crystallogr Commun. 2024 Oct 11;80(Pt 11):1161–4. doi: 10.1107/S2056989024009265 (PMC11660476; doi:10.1107/S2056989024009265)
Supplement: Supplementary file 2 [file e-80-01161-Isup2.hkl]

#
# h,k,l, Fc-squared, Fo-squared, sigma(Fo-squared), status flag
#
data_I
_shelx_title ' 20240717datah2o-6_a.res in P2(1)/c'
_shelx_refln_list_code          4
_shelx_F_calc_maximum      119.68
_exptl_crystal_F_000       248.00
_reflns_d_resolution_high  0.8076

loop_
 _space_group_symop_operation_xyz
 'x, y, z'
 '-x, y+1/2, -z+1/2'
 '-x, -y, -z'
 'x, -y-1/2, z-1/2'

_cell_length_a     3.8056
_cell_length_b     9.4942
_cell_length_c    14.0160
_cell_angle_alpha  90.000
_cell_angle_beta   92.964
_cell_angle_gamma  90.000

_shelx_F_squared_multiplier     1.000

loop_
 _refln_index_h
 _refln_index_k
 _refln_index_l
 _refln_F_squared_calc
 _refln_F_squared_meas
 _refln_F_squared_sigma
 _refln_observed_status
   1   0   0          0.25          0.58         0.09 o
   2   0   0         15.84         11.39         0.42 o
   3   0   0         46.85         45.45         1.65 o
   4   0   0          0.03          0.02         0.13 o
   1   1   0       1996.32       2031.64        15.20 o
   2   1   0        148.75        140.08         1.55 o
   3   1   0        152.69        148.89         1.74 o
   4   1   0         34.50         33.31         1.18 o
   0   2   0        497.73        509.50         8.32 o
   1   2   0       5700.54       5575.36        63.27 o
   2   2   0        803.46        831.99         7.48 o
   3   2   0         78.36         80.21         1.12 o
   4   2   0          0.07          0.04         0.12 o
   1   3   0        265.04        242.11         2.34 o
   2   3   0        197.58        202.14         2.11 o
   3   3   0        360.29        368.08         3.42 o
   4   3   0         31.96         32.97         1.28 o
   0   4   0        712.43        776.58         9.44 o
   1   4   0         38.05         45.68         1.32 o
   2   4   0          8.97          7.03         0.60 o
   3   4   0        629.08        635.25         7.37 o
   4   4   0         53.37         54.99         2.13 o
   1   5   0         12.29         13.93         0.83 o
   2   5   0        209.60        204.26         6.46 o
   3   5   0          5.08          5.83         1.16 o
   4   5   0        231.89        228.57         4.07 o
   0   6   0        335.64        333.05         5.14 o
   1   6   0        136.46        128.13         1.85 o
   2   6   0        148.95        135.07         4.07 o
   3   6   0         46.55         48.20         1.29 o
   4   6   0        112.01         99.02         2.45 o
   1   7   0         23.30         24.16         0.68 o
   2   7   0          3.36          3.91         0.36 o
   3   7   0        166.68        182.95         3.25 o
   0   8   0        887.68        865.02         9.66 o
   1   8   0        143.12        162.01         2.22 o
   2   8   0          8.03          7.72         0.60 o
   3   8   0         13.49         10.87         0.84 o
   1   9   0         43.88         46.17         0.98 o
   2   9   0         11.87         12.01         0.56 o
   3   9   0          0.01          0.36         0.10 o
   0  10   0        150.03        169.55         3.31 o
   1  10   0        126.44        126.71         2.34 o
   2  10   0         10.22          9.51         0.51 o
   1  11   0         58.11         56.40         2.02 o
  -4   1   1         21.26         19.26         1.23 o
  -3   1   1         83.32         82.96         1.24 o
  -2   1   1          8.69         15.89         0.33 o
  -1   1   1       3180.02       3019.53        22.49 o
   0   1   1        542.91        510.58         4.29 o
   1   1   1          1.69          1.67         0.08 o
   2   1   1       1202.60       1195.51        12.66 o
   3   1   1         86.11         88.89         1.09 o
   4   1   1         98.05         99.82         3.05 o
  -4   2   1         20.15         19.17         0.87 o
  -3   2   1         69.82         70.22         1.04 o
  -2   2   1        312.39        313.56         5.67 o
  -1   2   1          9.55          8.82         0.35 o
   0   2   1       1091.90        983.61         9.55 o
   1   2   1       3073.62       3090.94        62.07 o
   2   2   1          9.50         10.07         0.41 o
   3   2   1         35.29         42.12         5.34 o
   4   2   1          0.02          0.23         0.14 o
  -4   3   1          0.59          0.51         0.25 o
  -3   3   1         55.67         55.41         0.98 o
  -2   3   1        935.83        980.12        12.63 o
  -1   3   1        256.72        223.10         4.39 o
   0   3   1          7.60         11.23         0.22 o
   1   3   1          0.01          0.36         0.08 o
   2   3   1        149.35        143.21         1.80 o
   3   3   1        324.24        316.56         3.04 o
   4   3   1         36.19         35.90         1.23 o
  -4   4   1         18.83         17.90         1.11 o
  -3   4   1        102.82        106.17         1.82 o
  -2   4   1        115.69        122.43         2.39 o
  -1   4   1        270.29        310.20         8.46 o
   0   4   1        301.34        295.00         3.18 o
   1   4   1        413.43        380.10         5.20 o
   2   4   1        467.45        482.36         7.01 o
   3   4   1         18.07         18.28         0.68 o
   4   4   1         23.90         20.05         1.00 o
  -4   5   1         15.91         14.26         0.64 o
  -3   5   1          1.76          1.99         0.40 o
  -2   5   1          2.17          1.36         0.21 o
  -1   5   1          2.51          3.93         0.31 o
   0   5   1         23.39         24.67         1.63 o
   1   5   1        172.38        177.56         4.23 o
   2   5   1        111.74        116.93         2.57 o
   3   5   1         10.06         10.21         0.73 o
   4   5   1         46.92         46.01         1.24 o
  -4   6   1          0.75          0.64         0.12 o
  -3   6   1          1.10          1.16         0.21 o
  -2   6   1         40.26         40.14         3.45 o
  -1   6   1         67.45         68.47         1.31 o
   0   6   1        495.06        495.37         4.77 o
   1   6   1         16.31         20.34         0.57 o
   2   6   1         11.83         12.11         0.53 o
   3   6   1        197.35        203.13         5.27 o
   4   6   1         69.84         61.45         1.74 o
  -3   7   1          4.69          4.75         0.41 o
  -2   7   1         18.01         19.33         0.80 o
  -1   7   1          3.70          2.80         0.25 o
   0   7   1         50.44         54.22         1.32 o
   1   7   1        361.63        359.81         3.60 o
   2   7   1        149.42        147.53         3.19 o
   3   7   1          0.73          0.57         0.15 o
  -3   8   1          2.63          2.03         0.25 o
  -2   8   1         50.98         47.35         1.71 o
  -1   8   1        117.33        117.34         1.74 o
   0   8   1         13.20         14.29         0.53 o
   1   8   1         40.69         37.59         0.92 o
   2   8   1        240.17        226.91         4.09 o
   3   8   1         39.33         35.64         2.68 o
  -3   9   1          4.96          3.78         0.27 o
  -2   9   1         28.39         31.33         0.93 o
  -1   9   1         61.06         60.30         1.28 o
   0   9   1         84.23         83.47         1.40 o
   1   9   1        150.86        148.56         2.19 o
   2   9   1         13.60         10.89         0.51 o
  -2  10   1         27.58         27.34         0.76 o
  -1  10   1          2.83          4.62         0.30 o
   0  10   1        162.71        163.59         2.28 o
   1  10   1        222.88        241.81         5.84 o
   2  10   1          0.03          0.13         0.09 o
  -1  11   1         51.30         55.13         1.98 o
   0  11   1         17.48         18.15         0.62 o
   1  11   1          4.93          5.82         0.51 o
  -4   0   2         38.33         33.47         1.60 o
  -3   0   2          1.27          1.61         0.23 o
  -2   0   2        252.15        235.63         8.12 o
  -1   0   2       1123.33       1123.59        11.07 o
   0   0   2        175.79        170.34         3.09 o
   1   0   2      14322.89      15630.29       257.86 o
   2   0   2         31.79         39.33         0.99 o
   3   0   2        345.39        337.29         6.27 o
   4   0   2          5.26          6.86         0.78 o
  -4   1   2        106.81        110.71         3.39 o
  -3   1   2          8.35          8.20         0.35 o
  -2   1   2         84.97         90.60         1.12 o
  -1   1   2         83.21         91.51         2.11 o
   0   1   2       1410.25       1335.65        11.17 o
   1   1   2          1.86          5.48         0.33 o
   2   1   2        207.86        218.39         2.47 o
   3   1   2         11.36         15.81         1.84 o
   4   1   2          4.11          4.37         0.30 o
  -4   2   2          2.49          1.92         0.41 o
  -3   2   2          0.66          1.02         0.13 o
  -2   2   2        323.21        314.02         5.98 o
  -1   2   2       2189.99       2017.36        33.54 o
   0   2   2        323.84        277.70         3.26 o
   1   2   2        174.17        180.23         2.81 o
   2   2   2       2802.75       2933.61        28.76 o
   3   2   2         31.06         30.42         0.69 o
   4   2   2         13.61         12.78         0.50 o
  -4   3   2         10.36         10.02         0.59 o
  -3   3   2          4.67          4.07         0.29 o
  -2   3   2        460.40        475.48        18.58 o
  -1   3   2        333.38        335.76         4.60 o
   0   3   2       1026.76        989.47         8.41 o
   1   3   2         29.85         39.71         0.97 o
   2   3   2          8.94          9.03         0.51 o
   3   3   2        452.49        457.86         6.15 o
   4   3   2         76.88         80.17         1.96 o
  -4   4   2         22.62         26.40         1.29 o
  -3   4   2         42.81         43.25         0.89 o
  -2   4   2        246.02        239.14         7.00 o
  -1   4   2        397.63        378.69         5.10 o
   0   4   2       1233.21       1244.51        14.49 o
   1   4   2        186.09        191.95         3.94 o
   2   4   2        329.76        359.21         3.90 o
   3   4   2         53.58         49.08         1.29 o
   4   4   2        447.26        449.16         9.63 o
  -4   5   2         20.47         21.44         1.11 o
  -3   5   2         13.86         15.00         0.71 o
  -2   5   2         30.89         33.01         1.25 o
  -1   5   2       1219.98       1237.34        21.88 o
   0   5   2         75.94         73.61         2.65 o
   1   5   2         10.46          8.23         0.48 o
   2   5   2        127.77        134.90         2.09 o
   3   5   2         46.68         45.79         2.08 o
   4   5   2         14.98         13.57         0.61 o
  -4   6   2         16.91         13.68         0.69 o
  -3   6   2        123.94        127.29         2.28 o
  -2   6   2         74.38         76.71         1.63 o
  -1   6   2        316.59        306.97         3.96 o
   0   6   2         87.22         94.87         1.28 o
   1   6   2        179.41        198.06         2.08 o
   2   6   2        197.68        191.66         2.34 o
   3   6   2         10.61          9.06         0.80 o
  -3   7   2          3.82          4.48         0.40 o
  -2   7   2         36.42         39.32         2.63 o
  -1   7   2          0.01          0.16         0.09 o
   0   7   2          0.27          0.18         0.09 o
   1   7   2          8.35         10.71         0.48 o
   2   7   2         80.82         84.62         2.33 o
   3   7   2          0.00          0.17         0.11 o
  -3   8   2          0.61          0.95         0.19 o
  -2   8   2        190.98        178.48         4.07 o
  -1   8   2        114.88        115.28         1.91 o
   0   8   2         99.07        105.08         1.79 o
   1   8   2        355.25        334.02         5.35 o
   2   8   2         69.95         69.37         2.81 o
   3   8   2         23.94         24.56         1.15 o
  -2   9   2          4.54          5.35         0.37 o
  -1   9   2         54.53         50.99         1.16 o
   0   9   2         36.13         34.98         0.85 o
   1   9   2         45.64         45.86         1.51 o
   2   9   2          0.12          0.06         0.11 o
  -2  10   2         82.02         74.99         1.45 o
  -1  10   2         25.49         27.82         0.88 o
   0  10   2         85.30         82.84         1.29 o
   1  10   2         61.88         65.00         2.27 o
   2  10   2         88.26         81.47         2.45 o
  -1  11   2          2.90          1.65         0.21 o
   0  11   2         30.68         33.44         0.86 o
   1  11   2          0.07          0.10         0.09 o
  -4   1   3         54.55         53.70         2.17 o
  -3   1   3          2.06          2.38         0.21 o
  -2   1   3          3.54          4.06         0.22 o
  -1   1   3        167.19        135.29         2.89 o
   0   1   3         61.34         65.27         0.73 o
   1   1   3         74.46         69.59         1.77 o
   2   1   3         32.97         32.97         0.69 o
   3   1   3        104.56        108.28         1.58 o
   4   1   3         36.07         35.74         0.98 o
  -4   2   3          6.18          5.23         0.64 o
  -3   2   3        119.56        121.12         1.58 o
  -2   2   3        182.11        192.14         3.25 o
  -1   2   3        358.25        333.60         5.85 o
   0   2   3        278.44        257.24         2.36 o
   1   2   3        166.06        148.12         3.29 o
   2   2   3        540.76        560.28        11.21 o
   3   2   3          9.34         10.89         0.41 o
   4   2   3          2.94          3.93         0.27 o
  -4   3   3          5.64          7.20         0.73 o
  -3   3   3        100.74        104.76         1.60 o
  -2   3   3         38.73         39.30         1.23 o
  -1   3   3         65.72         64.61         1.33 o
   0   3   3        133.04        127.59         1.91 o
   1   3   3          8.07         10.03         0.33 o
   2   3   3         13.67         14.90         0.54 o
   3   3   3         13.44         12.41         0.43 o
   4   3   3          7.31          7.22         0.52 o
  -4   4   3          0.29          0.22         0.16 o
  -3   4   3         20.46         19.26         0.63 o
  -2   4   3         56.73         63.36         1.72 o
  -1   4   3         59.94         71.86         2.13 o
   0   4   3         32.53         27.53         0.58 o
   1   4   3         48.36         61.82         7.29 o
   2   4   3         62.91         69.56         1.17 o
   3   4   3        106.07         95.84         3.67 o
   4   4   3          9.89         10.41         0.58 o
  -4   5   3         27.43         26.25         1.20 o
  -3   5   3         44.76         41.31         1.36 o
  -2   5   3        160.10        164.00         2.63 o
  -1   5   3         15.68         20.33         0.82 o
   0   5   3         59.92         61.89         2.17 o
   1   5   3         87.18         91.37         1.85 o
   2   5   3         64.46         65.19         1.44 o
   3   5   3        165.43        161.45         3.12 o
   4   5   3         22.43         19.41         0.71 o
  -3   6   3        154.66        160.94         4.10 o
  -2   6   3        130.16        130.13         2.89 o
  -1   6   3         33.76         33.43         1.22 o
   0   6   3          2.46          3.16         0.19 o
   1   6   3        352.64        367.82         3.63 o
   2   6   3        134.67        127.64         2.72 o
   3   6   3          6.53          6.22         0.51 o
  -3   7   3         30.20         28.13         1.00 o
  -2   7   3          2.74          4.00         0.63 o
  -1   7   3        135.73        123.66         2.99 o
   0   7   3        181.99        198.56         3.01 o
   1   7   3         14.97         13.13         0.46 o
   2   7   3        239.36        245.41         3.65 o
   3   7   3         84.60         79.48         1.60 o
  -3   8   3          0.03          0.11         0.09 o
  -2   8   3         83.79         70.63         1.93 o
  -1   8   3         10.71         12.65         0.81 o
   0   8   3         11.67         10.99         0.60 o
   1   8   3        232.17        234.48         2.75 o
   2   8   3         29.21         26.65         1.65 o
   3   8   3         35.44         28.28         1.00 o
  -2   9   3          0.30          0.45         0.13 o
  -1   9   3          1.49          2.41         0.29 o
   0   9   3         36.39         37.09         1.13 o
   1   9   3          0.89          1.41         0.20 o
   2   9   3         37.28         30.36         1.05 o
  -2  10   3         88.91         92.85         1.86 o
  -1  10   3         28.00         31.46         1.15 o
   0  10   3          1.71          1.95         0.24 o
   1  10   3          4.99          6.86         0.42 o
   2  10   3          9.84          7.87         0.64 o
  -1  11   3         98.57        103.45         1.57 o
   0  11   3          2.16          3.16         0.21 o
   1  11   3          0.10          0.51         0.19 o
  -4   0   4         81.37         82.44         2.68 o
  -3   0   4          3.62          3.89         0.60 o
  -2   0   4        102.22        105.25         3.27 o
  -1   0   4       1072.23       1029.35        36.74 o
   0   0   4       1177.91       1199.33        20.41 o
   1   0   4        447.67        412.66         7.47 o
   2   0   4         23.56         26.25         1.25 o
   3   0   4        123.94        123.33         3.78 o
   4   0   4        207.67        226.24         5.81 o
  -4   1   4         55.60         60.45         2.29 o
  -3   1   4         45.64         45.64         1.07 o
  -2   1   4        313.09        293.97         3.58 o
  -1   1   4        799.62        725.68        12.89 o
   0   1   4        162.39        133.23         1.62 o
   1   1   4          0.03          0.14         0.05 o
   2   1   4         23.07         23.09         0.59 o
   3   1   4          2.23          2.01         0.22 o
   4   1   4          0.37          0.32         0.10 o
  -4   2   4          0.19          0.24         0.20 o
  -3   2   4         51.28         54.30         1.22 o
  -2   2   4         54.62         54.53         1.28 o
  -1   2   4        179.68        163.05         7.54 o
   0   2   4        934.66        846.98        10.40 o
   1   2   4        675.31        760.89        13.60 o
   2   2   4          7.05          6.86         0.28 o
   3   2   4        285.95        303.96         5.09 o
   4   2   4         73.69         71.15         2.13 o
  -4   3   4         92.30         93.65         2.93 o
  -3   3   4         64.60         63.50         1.34 o
  -2   3   4        112.10        106.53         1.61 o
  -1   3   4         13.90         17.39         0.90 o
   0   3   4        637.06        671.57         6.31 o
   1   3   4         82.24         92.29         2.58 o
   2   3   4          1.30          1.08         0.22 o
   3   3   4         14.41         14.07         0.43 o
   4   3   4        247.14        251.54         5.99 o
  -4   4   4        281.39        290.36         5.96 o
  -3   4   4         98.19        100.45         2.00 o
  -2   4   4        119.83        126.14         2.14 o
  -1   4   4          3.13          2.45         0.36 o
   0   4   4        863.45        886.69         9.00 o
   2   4   4          5.51          6.07         0.37 o
   3   4   4        369.94        368.84        15.12 o
   4   4   4         14.03         13.18         0.85 o
  -4   5   4          2.42          2.69         0.36 o
  -3   5   4         35.66         33.87         0.90 o
  -2   5   4        229.06        223.62         3.26 o
  -1   5   4        199.38        189.62         6.16 o
   0   5   4        333.56        352.42         5.00 o
   1   5   4        195.22        188.85         2.17 o
   2   5   4          1.47          1.55         0.18 o
   3   5   4        157.70        160.03         3.37 o
   4   5   4        119.75        107.18         1.94 o
  -3   6   4        153.01        152.51         3.05 o
  -2   6   4        113.92        118.63         3.76 o
  -1   6   4         10.42          8.88         0.51 o
   0   6   4        211.27        221.12         2.43 o
   1   6   4        449.55        466.47         4.47 o
   2   6   4         91.91         91.36         1.97 o
   3   6   4         47.28         44.29         1.48 o
  -3   7   4         36.82         42.96         1.31 o
  -2   7   4         61.67         55.34         2.49 o
  -1   7   4        283.30        262.23         7.35 o
   0   7   4         52.80         52.31         1.04 o
   1   7   4         15.72         17.40         0.60 o
   2   7   4         22.07         24.86         0.93 o
   3   7   4         33.00         29.32         1.04 o
  -3   8   4         17.97         18.33         0.67 o
  -2   8   4          2.50          2.86         0.53 o
  -1   8   4        354.68        349.71         4.81 o
   0   8   4        117.66        116.11         1.96 o
   1   8   4          1.51          1.14         0.19 o
   2   8   4          1.37          0.51         0.44 o
   3   8   4         30.66         23.54         0.83 o
  -2   9   4         66.25         72.83         1.77 o
  -1   9   4         21.05         19.04         0.79 o
   0   9   4        511.43        514.33        12.09 o
   1   9   4          3.88          4.38         0.32 o
   2   9   4          2.91          1.85         0.39 o
  -2  10   4          0.80          0.67         0.11 o
  -1  10   4        148.96        146.74         2.86 o
   0  10   4        133.34        140.85         3.20 o
   1  10   4         10.55          8.41         0.44 o
   2  10   4          0.21          0.44         0.18 o
  -1  11   4         44.54         45.63         0.89 o
   0  11   4          8.25          9.47         0.58 o
   1  11   4         26.98         27.86         1.16 o
  -4   1   5          3.27          3.29         0.48 o
  -3   1   5        255.39        273.23         3.32 o
  -2   1   5         73.01         75.77         1.33 o
  -1   1   5        359.72        360.16        20.70 o
   0   1   5        205.14        217.11         2.50 o
   1   1   5        869.57        851.57        10.49 o
   2   1   5        145.84        137.02         1.95 o
   3   1   5          3.62          3.88         0.27 o
   4   1   5          5.98          5.77         0.37 o
  -4   2   5         26.81         26.71         1.41 o
  -3   2   5          4.98          5.12         0.42 o
  -2   2   5        304.04        314.98         4.62 o
  -1   2   5          2.18          3.27         0.74 o
   0   2   5          0.83          0.47         0.06 o
   1   2   5        440.11        443.42         8.49 o
   2   2   5        232.76        222.73         2.20 o
   3   2   5         17.55         17.30         0.74 o
   4   2   5          0.06          0.03         0.09 o
  -4   3   5          9.41          9.86         0.63 o
  -3   3   5         26.69         29.60         0.89 o
  -2   3   5        245.78        253.63         4.23 o
  -1   3   5        530.28        546.49        10.32 o
   0   3   5       1114.29       1221.27        10.51 o
   1   3   5         50.11         47.81         1.75 o
   2   3   5         18.06         15.48         0.45 o
   3   3   5         44.73         44.31         2.08 o
   4   3   5          8.36          9.79         0.68 o
  -4   4   5         33.12         33.99         1.69 o
  -3   4   5          0.59          0.63         0.17 o
  -2   4   5          6.69          6.94         0.38 o
  -1   4   5         12.24          8.68         0.50 o
   0   4   5          1.54          1.32         0.18 o
   1   4   5        134.80        135.29         3.08 o
   2   4   5         22.05         24.13         0.62 o
   3   4   5          0.56          0.77         0.19 o
   4   4   5          0.60          1.13         0.18 o
  -4   5   5         59.79         57.96         1.77 o
  -3   5   5         36.09         36.04         1.05 o
  -2   5   5        191.79        182.59         3.44 o
  -1   5   5        332.05        335.21         3.17 o
   0   5   5        311.43        314.85         4.54 o
   1   5   5         28.36         28.37         0.54 o
   2   5   5        125.41        127.04         1.80 o
   3   5   5          3.41          3.27         0.41 o
  -3   6   5        158.52        152.97         3.52 o
  -2   6   5        441.53        429.75         8.28 o
  -1   6   5         34.79         31.67         0.72 o
   0   6   5          5.08          5.99         0.31 o
   1   6   5         44.87         48.16         1.00 o
   2   6   5         22.15         22.01         0.76 o
   3   6   5        152.81        151.13         3.03 o
  -3   7   5         34.96         37.20         2.53 o
  -2   7   5         66.25         56.09         2.47 o
  -1   7   5         24.22         20.77         0.71 o
   0   7   5         98.22         95.03         1.34 o
   1   7   5        299.19        300.99         3.31 o
   2   7   5         14.73         14.48         0.69 o
   3   7   5         12.57         10.57         0.57 o
  -3   8   5         79.08         81.63         2.71 o
  -2   8   5         65.69         63.58         1.44 o
  -1   8   5        316.66        304.37         5.25 o
   0   8   5          0.83          1.03         0.21 o
   1   8   5         49.26         48.69         1.36 o
   2   8   5        222.80        223.87         5.55 o
  -2   9   5          5.91          5.18         0.33 o
  -1   9   5         21.85         21.16         0.82 o
   0   9   5         20.36         23.02         0.75 o
   1   9   5          0.77          0.84         0.19 o
   2   9   5         37.74         36.83         1.40 o
  -1  10   5         28.89         30.56         1.07 o
   0  10   5         10.72         10.58         0.45 o
   1  10   5          3.46          4.26         0.31 o
  -1  11   5         15.56         17.45         0.68 o
   0  11   5         17.80         18.23         0.94 o
  -4   0   6        106.12        111.46         3.10 o
  -3   0   6        489.45        523.91        10.93 o
  -2   0   6          1.13          0.84         0.18 o
  -1   0   6        221.81        229.81        14.86 o
   0   0   6       1085.05       1140.31        19.82 o
   1   0   6         10.08         10.98         0.64 o
   2   0   6        379.32        399.10         8.44 o
   3   0   6        333.17        318.70         5.34 o
   4   0   6         54.02         57.77         2.29 o
  -4   1   6          8.65          9.51         0.78 o
  -3   1   6          5.92          8.04         0.49 o
  -2   1   6        155.41        160.43         2.67 o
  -1   1   6        131.92        115.54         1.69 o
   0   1   6       1830.30       1919.77        16.35 o
   1   1   6        277.04        278.76         5.33 o
   2   1   6         46.65         42.64         1.08 o
   3   1   6         28.34         30.96         0.79 o
   4   1   6          8.62          8.46         0.42 o
  -4   2   6         97.27        102.87         2.15 o
  -3   2   6         25.58         27.88         0.99 o
  -2   2   6        576.35        579.80         5.13 o
  -1   2   6        178.69        209.17         2.50 o
   0   2   6          2.18          1.97         0.16 o
   1   2   6        205.15        215.02         4.78 o
   2   2   6        320.92        320.54         3.49 o
   3   2   6         11.60         10.61         1.06 o
   4   2   6          2.44          2.27         0.25 o
  -4   3   6         18.97         18.42         0.74 o
  -3   3   6         89.83         96.15         2.41 o
  -2   3   6         18.07         18.48         0.70 o
  -1   3   6         52.80         45.53         1.23 o
   0   3   6        134.16        129.48         1.54 o
   1   3   6          1.92          1.56         0.31 o
   2   3   6         25.64         30.98         0.81 o
   3   3   6         78.52         79.50         2.27 o
   4   3   6          0.00          0.05         0.14 o
  -4   4   6         39.17         39.46         1.01 o
  -3   4   6        516.98        545.42         6.57 o
  -2   4   6          1.34          1.57         0.22 o
  -1   4   6       1271.39       1233.72         9.85 o
   0   4   6          3.46          4.48         0.43 o
   1   4   6        189.27        203.03         2.41 o
   2   4   6          4.05          4.56         0.34 o
   3   4   6         41.00         38.04         1.11 o
   4   4   6        112.61        100.55         1.81 o
  -4   5   6          2.40          1.58         0.23 o
  -3   5   6          8.04          8.19         0.40 o
  -2   5   6          9.42          7.42         0.33 o
  -1   5   6        202.27        183.11         2.29 o
   0   5   6        163.02        177.95         1.82 o
   1   5   6         82.99         84.89         1.18 o
   2   5   6         78.65         76.93         1.53 o
   3   5   6          2.31          3.29         0.40 o
  -3   6   6         23.14         21.36         1.03 o
  -2   6   6        511.23        513.24        10.48 o
  -1   6   6         23.82         21.82         0.90 o
   0   6   6         34.35         37.91         0.84 o
   1   6   6         35.58         36.49         0.87 o
   2   6   6        209.69        203.01         3.25 o
   3   6   6         42.49         38.15         1.25 o
  -3   7   6         18.65         17.37         0.94 o
  -2   7   6          0.27          0.05         0.13 o
  -1   7   6         90.93         86.56         1.58 o
   0   7   6        696.24        683.69         7.39 o
   1   7   6        106.85        113.44         1.73 o
   2   7   6        111.24        112.37         2.71 o
   3   7   6         19.35         18.44         0.99 o
  -3   8   6         70.73         69.69         2.06 o
  -2   8   6         34.05         31.85         0.93 o
  -1   8   6          6.70          6.24         0.38 o
   0   8   6        145.74        134.32         2.46 o
   1   8   6         48.03         47.83         1.34 o
   2   8   6         46.03         51.34         2.15 o
  -2   9   6         13.33         12.88         0.64 o
  -1   9   6         87.48         98.70         2.30 o
   0   9   6         22.74         23.78         1.21 o
   1   9   6        556.46        567.44         8.74 o
   2   9   6         54.27         54.00         1.80 o
  -1  10   6         21.20         24.70         0.90 o
   0  10   6         99.38        100.39         1.80 o
   1  10   6        129.81        130.22         8.61 o
   0  11   6         42.19         40.78         1.37 o
  -4   1   7          0.07          0.05         0.08 o
  -3   1   7         13.15         13.77         0.81 o
  -2   1   7        282.57        279.26         4.46 o
  -1   1   7         34.18         36.63         0.83 o
   0   1   7        138.05        141.72         1.71 o
   1   1   7          0.91          1.93         0.31 o
   2   1   7        408.50        412.48         5.09 o
   3   1   7        147.75        152.50         4.66 o
   4   1   7         68.25         70.04         1.50 o
  -4   2   7          3.40          4.17         0.33 o
  -3   2   7        108.24        104.36         2.41 o
  -2   2   7          8.53          7.01         0.33 o
  -1   2   7        181.34        182.75         3.73 o
   0   2   7        189.29        200.76         4.33 o
   1   2   7         79.85         90.85         2.70 o
   2   2   7        233.31        248.89         2.49 o
   3   2   7         16.80         14.25         1.22 o
   4   2   7          0.40          0.84         0.13 o
  -4   3   7          0.67          1.50         0.59 o
  -3   3   7         45.90         51.75         1.67 o
  -2   3   7        221.37        231.92         3.10 o
  -1   3   7         85.31         81.30         1.40 o
   0   3   7        233.20        253.80         5.65 o
   1   3   7       1006.31       1047.50         8.68 o
   2   3   7          7.30          7.24         0.36 o
   3   3   7         53.23         54.81         1.80 o
   4   3   7         25.85         26.18         1.15 o
  -4   4   7         43.35         41.40         1.11 o
  -3   4   7          0.64          1.10         0.24 o
  -2   4   7          1.89          2.23         0.21 o
  -1   4   7         66.89         62.75         1.01 o
   0   4   7         41.01         42.57         0.68 o
   1   4   7          4.21          4.85         0.24 o
   2   4   7          0.00          0.18         0.10 o
   3   4   7         20.41         21.44         1.04 o
  -3   5   7         47.15         46.56         1.15 o
  -2   5   7          6.63          6.27         0.28 o
  -1   5   7         45.60         42.26         0.97 o
   0   5   7         76.14         82.15         1.27 o
   1   5   7        384.44        380.03         3.48 o
   2   5   7        131.11        137.94         2.48 o
   3   5   7         32.37         29.59         1.14 o
  -3   6   7          1.72          1.86         0.35 o
  -2   6   7        100.48         91.80         1.78 o
  -1   6   7        116.54        120.89         2.18 o
   0   6   7         94.62         93.15         1.45 o
   1   6   7         48.76         52.77         1.02 o
   2   6   7         68.83         68.86         2.91 o
   3   6   7          5.07          5.58         0.51 o
  -3   7   7          8.84          9.72         0.74 o
  -2   7   7          2.73          3.40         0.37 o
  -1   7   7          7.47          5.43         0.36 o
   0   7   7        168.12        171.31         1.99 o
   1   7   7          0.82          0.80         0.20 o
   2   7   7        104.62         98.92         3.44 o
   3   7   7          0.81          0.38         0.17 o
  -2   8   7         47.15         51.40         1.49 o
  -1   8   7        251.75        246.70         3.07 o
   0   8   7        166.36        175.92         3.47 o
   1   8   7          3.04          5.34         0.50 o
   2   8   7          1.60          1.87         0.39 o
  -2   9   7         71.11         72.20         1.60 o
  -1   9   7         10.29         10.90         0.53 o
   0   9   7         52.16         51.91         1.32 o
   1   9   7         18.71         22.41         0.75 o
   2   9   7          3.72          3.25         0.41 o
  -1  10   7          2.99          4.06         0.34 o
   0  10   7          5.93          6.00         0.35 o
   1  10   7         75.51         73.58         3.56 o
  -4   0   8        219.26        231.49         7.47 o
  -3   0   8         97.05        102.89         3.45 o
  -2   0   8        229.00        226.44         3.86 o
  -1   0   8        253.20        227.12         5.08 o
   0   0   8         83.78         94.75         2.71 o
   1   0   8        188.59        200.00         2.70 o
   2   0   8          4.01          5.74         0.71 o
   3   0   8        306.27        329.37         7.90 o
  -4   1   8         12.02         12.83         0.48 o
  -3   1   8          6.29          6.54         0.80 o
  -2   1   8         15.63         12.99         0.60 o
  -1   1   8        747.74        773.83         6.44 o
   0   1   8        115.08        127.46         1.94 o
   1   1   8        444.17        438.07         3.89 o
   2   1   8        104.12         99.51         1.92 o
   3   1   8          3.17          2.58         0.54 o
   4   1   8         29.84         27.86         0.58 o
  -4   2   8        155.86        161.94         5.64 o
  -3   2   8         27.70         28.46         1.51 o
  -2   2   8        155.31        151.00         3.64 o
  -1   2   8        575.24        560.67         4.48 o
   0   2   8          0.68          0.27         0.10 o
   1   2   8          1.31          1.98         0.34 o
   2   2   8         87.69         98.06         2.13 o
   3   2   8         13.96         16.07         1.28 o
  -4   3   8          6.86          8.72         0.43 o
  -3   3   8         43.35         44.66         1.51 o
  -2   3   8          0.83          0.56         0.13 o
  -1   3   8          9.01          8.72         0.31 o
   0   3   8         21.40         23.98         0.61 o
   1   3   8          2.83          1.22         0.15 o
   2   3   8        221.74        227.43         2.88 o
   3   3   8         81.54         80.81         2.18 o
  -3   4   8          1.79          3.41         0.60 o
  -2   4   8        170.51        172.58         2.39 o
  -1   4   8        330.31        306.47         3.82 o
   0   4   8       1155.36       1207.33         8.32 o
   1   4   8         26.96         27.78         0.65 o
   2   4   8          8.73         10.61         0.50 o
   3   4   8         43.28         42.56         1.43 o
  -3   5   8          0.80          0.53         0.16 o
  -2   5   8         15.64         14.55         0.60 o
  -1   5   8          2.52          3.34         0.26 o
   0   5   8         21.27         23.16         0.59 o
   1   5   8          3.08          6.33         0.35 o
   2   5   8        280.19        280.43         6.98 o
   3   5   8          1.56          1.30         0.25 o
  -3   6   8          5.64          5.40         0.50 o
  -2   6   8         23.24         19.36         0.90 o
  -1   6   8        611.80        602.08         6.55 o
   0   6   8         23.05         26.59         0.81 o
   1   6   8         42.33         49.33         0.95 o
   2   6   8          0.61          0.15         0.17 o
   3   6   8         43.16         42.69         1.72 o
  -3   7   8          0.85          1.33         0.25 o
  -2   7   8          3.16          2.73         0.34 o
  -1   7   8         75.24         73.88         1.64 o
   0   7   8         43.17         46.72         1.32 o
   1   7   8        211.47        231.88         6.06 o
   2   7   8         23.65         27.14         1.14 o
  -2   8   8         55.80         51.72         1.39 o
  -1   8   8         13.86         11.38         0.56 o
   0   8   8          0.01          0.54         0.22 o
   1   8   8          0.91          0.97         0.44 o
   2   8   8         20.80         22.77         2.31 o
  -2   9   8         53.37         50.22         2.14 o
  -1   9   8         54.78         52.61         2.13 o
   0   9   8         11.21         13.30         0.72 o
   1   9   8         21.23         24.93         1.39 o
   2   9   8        113.84         90.62         2.36 o
  -1  10   8          0.09          0.51         0.45 o
   0  10   8         48.05         51.75         1.25 o
   1  10   8         11.22         11.23         0.67 o
  -4   1   9         62.95         62.81         1.28 o
  -3   1   9         36.09         39.16         0.96 o
  -2   1   9          2.54          3.06         0.26 o
  -1   1   9         93.60         91.05         1.02 o
   0   1   9          0.13          0.26         0.07 o
   1   1   9          0.03          0.57         0.11 o
   2   1   9        100.18        104.71         1.74 o
   3   1   9         12.29         13.03         1.14 o
  -4   2   9         10.86         12.97         0.71 o
  -3   2   9         81.26         81.54         1.93 o
  -2   2   9         67.86         66.60         1.32 o
  -1   2   9         30.82         29.09         0.62 o
   0   2   9         26.39         29.29         0.74 o
   1   2   9        221.14        227.42         2.49 o
   2   2   9         12.91         16.85         0.73 o
   3   2   9         43.76         42.73         2.08 o
  -3   3   9         45.15         44.50         1.64 o
  -2   3   9         78.55         72.34         1.35 o
  -1   3   9         87.89         87.85         1.29 o
   0   3   9          6.50          6.19         0.26 o
   1   3   9          2.82          2.08         0.19 o
   2   3   9        116.86        124.85         2.24 o
   3   3   9          0.05          0.02         0.13 o
  -3   4   9          5.73          6.25         0.48 o
  -2   4   9         97.82         95.73         1.93 o
  -1   4   9         22.39         21.07         0.66 o
   0   4   9          3.07          1.85         0.15 o
   1   4   9          5.37          4.70         0.27 o
   2   4   9          6.27          7.26         0.52 o
   3   4   9         42.54         42.77         2.20 o
  -3   5   9         28.35         31.59         1.01 o
  -2   5   9          1.10          1.23         0.24 o
  -1   5   9         19.52         20.10         0.68 o
   0   5   9         25.95         25.11         0.58 o
   1   5   9          0.11          0.15         0.08 o
   2   5   9        205.60        205.56         4.74 o
   3   5   9         45.00         47.30         1.87 o
  -3   6   9         17.51         14.36         0.84 o
  -2   6   9          4.09          3.36         0.52 o
  -1   6   9         13.33         11.09         0.58 o
   0   6   9         94.81         95.40         1.78 o
   1   6   9        200.32        192.09         2.63 o
   2   6   9         26.88         32.15         1.81 o
   3   6   9         45.34         40.52         1.50 o
  -2   7   9         54.66         53.52         1.15 o
  -1   7   9         23.65         22.51         0.82 o
   0   7   9         39.58         37.46         1.16 o
   1   7   9        163.15        174.64         3.40 o
   2   7   9         46.19         41.41         1.34 o
  -2   8   9         18.62         19.94         0.71 o
  -1   8   9          2.96          4.01         0.31 o
   0   8   9        170.77        178.41         2.79 o
   1   8   9          8.49          6.33         0.67 o
   2   8   9          2.44          2.71         0.39 o
  -1   9   9         74.27         81.70         2.55 o
   0   9   9          0.84          0.67         0.17 o
   1   9   9         14.07         12.77         1.08 o
   0  10   9          1.97          1.73         0.27 o
  -3   0  10        167.42        176.89         3.35 o
  -2   0  10         30.37         29.73         1.20 o
  -1   0  10        119.54        105.11         2.94 o
   0   0  10        757.52        774.48        10.37 o
   1   0  10          3.40          4.78         0.53 o
   2   0  10         41.90         40.26         2.00 o
   3   0  10         20.65         19.34         1.32 o
  -3   1  10          7.86          7.67         0.39 o
  -2   1  10         16.66         15.11         0.58 o
  -1   1  10         11.28         10.28         0.34 o
   0   1  10        291.44        301.92         3.92 o
   1   1  10        323.46        333.90         3.06 o
   2   1  10         10.09          8.60         0.45 o
   3   1  10          0.06          0.09         0.14 o
  -3   2  10        119.31        127.55         2.57 o
  -2   2  10        474.71        458.30         4.03 o
  -1   2  10        101.23         98.08         1.56 o
   0   2  10         43.49         40.84         0.93 o
   1   2  10        484.95        487.95         5.84 o
   2   2  10          5.18          5.88         0.57 o
   3   2  10         18.02         18.48         0.87 o
  -3   3  10        112.61        111.95         2.41 o
  -2   3  10        137.03        132.25         1.63 o
  -1   3  10         33.86         33.33         0.76 o
   0   3  10          4.94          5.58         0.30 o
   1   3  10        116.50        115.71         1.88 o
   2   3  10         90.31         86.48         3.47 o
   3   3  10        241.10        233.79        10.13 o
  -3   4  10        142.99        160.04         2.85 o
  -2   4  10        201.28        191.10         2.99 o
  -1   4  10         36.14         37.29         1.05 o
   0   4  10        690.24        662.51         5.42 o
   1   4  10        252.49        260.35         3.77 o
   2   4  10          0.22          0.30         0.17 o
   3   4  10          1.05          0.70         0.25 o
  -3   5  10         20.52         18.88         0.97 o
  -2   5  10          2.55          1.49         0.25 o
  -1   5  10        286.53        264.40         8.17 o
   0   5  10          3.34          4.46         0.26 o
   1   5  10        175.13        176.46         2.31 o
   2   5  10          8.81         10.14         0.71 o
   3   5  10         77.73         73.44         2.24 o
  -2   6  10        164.59        169.31         3.09 o
  -1   6  10          0.02          0.13         0.11 o
   0   6  10        215.02        211.76         4.06 o
   1   6  10         95.80        103.94         1.74 o
   2   6  10          7.21         10.12         0.65 o
  -2   7  10         12.47         10.06         0.73 o
  -1   7  10          9.45          8.86         0.61 o
   0   7  10         33.00         29.33         1.13 o
   1   7  10         27.64         27.27         1.10 o
   2   7  10          1.04          1.33         0.31 o
  -1   8  10          0.28          0.07         0.11 o
   0   8  10          0.63          0.62         0.26 o
   1   8  10         23.81         27.79         1.48 o
  -1   9  10         71.22         72.59         1.47 o
   0   9  10         72.97         70.84         2.25 o
   1   9  10          4.61          4.72         0.46 o
  -3   1  11        218.17        232.39         2.72 o
  -2   1  11        211.64        198.69         3.03 o
  -1   1  11        225.35        223.65         3.65 o
   0   1  11         22.83         23.20         0.58 o
   1   1  11          0.01          0.03         0.08 o
   2   1  11          1.89          2.10         0.34 o
   3   1  11         79.59         76.02         1.49 o
  -3   2  11         72.40         75.98         1.76 o
  -2   2  11         58.46         53.58         1.36 o
  -1   2  11          2.51          1.64         0.17 o
   0   2  11        181.80        168.21         1.89 o
   1   2  11          3.42          2.34         0.21 o
   2   2  11         99.17         98.44         2.50 o
   3   2  11          3.39          3.35         0.34 o
  -3   3  11         10.91         12.36         0.51 o
  -2   3  11        131.44        130.93         2.73 o
  -1   3  11         34.91         29.96         0.74 o
   0   3  11         70.79         70.42         1.33 o
   1   3  11         15.52         17.90         0.60 o
   2   3  11         47.88         48.25         2.04 o
   3   3  11          5.63          5.65         0.26 o
  -3   4  11         19.13         17.64         1.60 o
  -2   4  11          1.46          1.83         0.29 o
  -1   4  11        120.89        107.19         2.47 o
   0   4  11         18.36         16.67         0.72 o
   1   4  11        138.62        136.30         1.98 o
   2   4  11         94.60         94.63         4.17 o
   3   4  11          2.85          3.19         0.62 o
  -3   5  11          0.19          0.12         0.07 o
  -2   5  11         11.08          9.84         0.93 o
  -1   5  11         71.76         69.69         1.95 o
   0   5  11         54.42         56.70         1.21 o
   1   5  11         28.50         27.48         0.82 o
   2   5  11          0.04          0.07         0.19 o
  -2   6  11         58.35         56.62         1.44 o
  -1   6  11          6.67          6.46         0.52 o
   0   6  11        116.75        110.80         2.07 o
   1   6  11        315.79        324.39         3.67 o
   2   6  11         42.97         37.26         1.65 o
  -2   7  11         38.75         47.74         1.57 o
  -1   7  11         50.34         48.81         1.10 o
   0   7  11         41.78         39.09         1.15 o
   1   7  11         97.18         93.36         3.01 o
  -1   8  11         28.81         29.71         1.25 o
   0   8  11          1.26          1.47         0.32 o
   1   8  11          9.09          9.26         0.71 o
   0   9  11          4.61          3.60         0.37 o
  -3   0  12          4.30          3.92         0.34 o
  -2   0  12         28.51         30.44         1.19 o
  -1   0  12          6.51          4.39         0.44 o
   0   0  12        784.84        734.22        10.18 o
   1   0  12        390.33        410.97         6.35 o
   2   0  12         10.03         12.52         1.03 o
   3   0  12        199.15        177.85        15.02 o
  -3   1  12          0.28          0.10         0.09 o
  -2   1  12          4.83          6.64         0.44 o
  -1   1  12        121.16        102.69         1.40 o
   0   1  12          0.66          0.71         0.12 o
   1   1  12          1.46          2.35         0.24 o
   2   1  12        183.66        191.03         7.54 o
   3   1  12        188.55        184.07         3.05 o
  -3   2  12         85.94         80.62         3.00 o
  -2   2  12         24.35         22.22         1.34 o
  -1   2  12        426.21        402.54         3.99 o
   0   2  12          3.62          3.48         0.23 o
   1   2  12         50.55         46.61         1.29 o
   2   2  12        560.24        574.02        17.27 o
   3   2  12         10.14         10.48         0.51 o
  -3   3  12         29.85         30.58         2.10 o
  -2   3  12        149.31        134.61         4.46 o
  -1   3  12        205.79        189.74         3.64 o
   0   3  12         14.42         15.06         0.48 o
   1   3  12          7.41          6.55         0.39 o
   2   3  12         44.43         48.18         1.76 o
   3   3  12        130.27         95.29        24.78 o
  -3   4  12         23.68         25.24         1.02 o
  -2   4  12        149.85        157.12         3.96 o
  -1   4  12        408.22        395.78         4.30 o
   0   4  12        192.31        191.27         2.53 o
   1   4  12        146.56        155.95         2.29 o
   2   4  12          0.34          0.62         0.18 o
  -2   5  12         33.85         31.16         1.06 o
  -1   5  12          2.50          0.59         0.27 o
   0   5  12        392.15        395.76         6.01 o
   1   5  12          3.10          3.41         0.27 o
   2   5  12         54.86         47.87         1.88 o
  -2   6  12         15.23         15.47         0.72 o
  -1   6  12        232.13        243.20         6.83 o
   0   6  12         63.28         58.87         1.58 o
   1   6  12          4.63          4.54         0.42 o
   2   6  12         56.81         59.19         1.89 o
  -1   7  12         23.78         23.32         1.70 o
   0   7  12         20.93         18.59         0.75 o
   1   7  12         11.68         14.84         0.92 o
   0   8  12         43.50         49.49         1.59 o
  -3   1  13         10.31         11.90         0.51 o
  -2   1  13        106.84        109.19         2.41 o
  -1   1  13        188.68        176.08         2.80 o
   0   1  13        370.32        361.28         3.67 o
   1   1  13          2.33          2.50         0.24 o
   2   1  13          0.98          1.71         0.28 o
  -3   2  13          9.32          9.14         0.59 o
  -2   2  13        126.42        127.60         3.36 o
  -1   2  13          3.07          3.87         0.30 o
   0   2  13         48.21         50.06         0.90 o
   1   2  13        218.73        215.96         3.24 o
   2   2  13          8.51          8.04         0.62 o
  -3   3  13         80.02         78.88         2.85 o
  -2   3  13          7.64          9.42         0.55 o
  -1   3  13         47.98         44.81         0.82 o
   0   3  13          5.57          6.36         0.33 o
   1   3  13        239.89        257.91         3.62 o
   2   3  13         29.07         32.72         1.47 o
  -2   4  13          8.08          5.99         0.35 o
  -1   4  13          1.51          1.40         0.17 o
   0   4  13         11.98          9.68         0.44 o
   1   4  13          6.41          6.67         0.74 o
   2   4  13        140.31        127.73         3.37 o
  -2   5  13          8.13          8.24         0.47 o
  -1   5  13          2.84          2.54         0.92 o
   0   5  13         21.68         26.64         0.84 o
   1   5  13         15.14         15.50         0.76 o
   2   5  13          0.79          1.28         0.25 o
  -2   6  13         19.72         19.06         0.60 o
  -1   6  13         21.05         20.87         1.13 o
   0   6  13          0.35          0.40         0.14 o
   1   6  13         17.88         15.61         0.90 o
  -1   7  13          0.01          0.36         0.16 o
   0   7  13          1.78          0.86         0.20 o
  -2   0  14         18.14         18.01         0.76 o
  -1   0  14        346.49        329.55         7.08 o
   0   0  14          0.94          0.79         0.21 o
   1   0  14        458.73        481.91         5.69 o
   2   0  14         79.16         75.67         2.50 o
  -2   1  14         56.22         58.48         1.24 o
  -1   1  14         36.27         43.71         0.81 o
   0   1  14         65.90         57.63         1.07 o
   1   1  14         31.97         31.57         0.80 o
   2   1  14         50.10         48.55         1.51 o
  -2   2  14         79.56         73.04         1.21 o
  -1   2  14          7.22          7.87         0.34 o
   0   2  14         55.94         54.50         1.52 o
   1   2  14         74.02         81.47         2.03 o
   2   2  14         91.64         85.31         1.91 o
  -2   3  14          0.87          0.49         0.08 o
  -1   3  14         13.15         10.90         0.36 o
   0   3  14        152.17        146.96         1.81 o
   1   3  14          0.04          0.67         0.28 o
   2   3  14         22.26         19.06         0.98 o
  -2   4  14         22.05         23.87         0.80 o
  -1   4  14         87.86         93.50         2.02 o
   0   4  14        148.16        156.80         2.92 o
   1   4  14         94.22         96.20         2.96 o
  -2   5  14          7.46          7.28         0.53 o
  -1   5  14         15.30         12.66         0.63 o
   0   5  14          6.25          9.71         0.44 o
   1   5  14        100.48        101.03         2.81 o
  -1   6  14          0.13          0.43         0.12 o
   0   6  14         80.13         82.19         2.38 o
  -2   1  15         45.38         51.17         0.72 o
  -1   1  15          0.03          0.16         0.07 o
   0   1  15          5.58          6.52         0.31 o
   1   1  15        125.64        125.32         4.00 o
   2   1  15          2.29          2.43         0.31 o
  -2   2  15          0.81          1.56         0.11 o
  -1   2  15         29.10         31.32         0.60 o
   0   2  15         57.70         55.54         1.19 o
   1   2  15         25.24         30.24         1.03 o
  -2   3  15         27.34         27.74         0.92 o
  -1   3  15          1.42          2.33         0.15 o
   0   3  15          0.15          1.06         0.21 o
   1   3  15         74.55         79.31         2.52 o
  -1   4  15          0.03          0.16         0.12 o
   0   4  15          0.25          0.15         0.09 o
   1   4  15          1.77          2.22         0.35 o
  -1   5  15          9.09         11.85         0.51 o
   0   5  15          2.62          3.31         0.51 o
  -1   0  16        132.36        127.50         3.32 o
   0   0  16        152.32        144.97         3.70 o
   1   0  16          6.28          7.58         0.58 o
  -2   1  16          4.26          7.79         0.25 o
  -1   1  16         23.53         21.42         0.53 o
   0   1  16         18.31         24.38         0.68 o
   1   1  16          0.56          1.09         0.24 o
  -1   2  16          3.12          1.76         0.12 o
   0   2  16         57.35         58.48         1.98 o
   1   2  16          0.29          0.14         0.12 o
  -1   3  16         31.75         35.72         0.69 o
   0   3  16          7.83          8.29         0.45 o
  -1   4  16         20.23         25.58         1.02 o
   0   4  16         33.98         37.72         0.97 o
  -1   1  17          5.58          6.19         0.32 o
   0   1  17         14.61         15.48         0.81 o
                                                
